# Supplementary material for: 1-(2-Hydr­oxy-5-methyl­phen­yl)-3-(3-methylthiophen-2-yl)prop-2-en-1-one
Source: Acta Crystallogr Sect E Struct Rep Online. 2010 May 19;66(Pt 6):o1385. doi: 10.1107/S1600536810017058 (PMC2979389; doi:10.1107/S1600536810017058)
Supplement: Supplementary file 1 [file e-66-o1385-sup1.cif]

##############################################################################
###                                                                        ###
###        Electronic paper (Acta Crystallographica Section E)             ###
###                                                                        ###
##############################################################################
#                                                                            #
# This CIF contains the data in a paper accepted for publication in Acta     #
# Crystallographica Section E. It conforms to the requirements of Notes      #
# for Authors for Section E, and has been peer reviewed under the auspices   #
# of the IUCr Commission on Journals.                                        #
#                                                                            #
# Full details of the Crystallographic Information File format               #
# are given in the paper "The Crystallographic Information File (CIF):       #
# a New Standard Archive File for Crystallography" by S. R. Hall, F. H.      #
# Allen and I. D. Brown [Acta Cryst. (1991), A47, 655-685].                  #
#                                                                            #
# The current version of the core CIF dictionary is obtainable from          #
# ftp://ftp.iucr.org/pub/cif_core.dic. The current version number is 2.4.    #
#                                                                            #
# Software is freely available for graphical display of the structure(s) in  #
# this CIF.  For information consult the CIF home page http://www.iucr.org/  #
# cif/home.html                                                              #
#                                                                            #
# This file may be used for bona fide research purposes within the           #
# scientific community so long as proper attribution is given to the journal # 
# article from which it was obtained.                                        #
#                                                                            #
##############################################################################
                                             
data_I
_audit_creation_method     SHELXL97
_chemical_name_systematic
;
1-(2-Hydroxy-5-methylphenyl)-3-(3-methylthiophen-2-yl)prop-2-en-1-one
;
_chemical_name_common     ?
_chemical_formula_moiety     'C15 H14 O2 S'
_chemical_formula_sum     'C15 H14 O2 S'
_chemical_formula_iupac     'C15 H14 O2 S'
_chemical_formula_weight     258.33
_chemical_melting_point     ?
_symmetry_cell_setting     Orthorhombic
_symmetry_space_group_name_H-M     'P b c a'
_symmetry_space_group_name_Hall     '-P 2ac 2ab'
loop_
    _symmetry_equiv_pos_as_xyz
    'x, y, z'
    '-x+1/2, -y, z+1/2'
    'x+1/2, -y+1/2, -z'
    '-x, y+1/2, -z+1/2'
    '-x, -y, -z'
    'x-1/2, y, -z-1/2'
    '-x-1/2, y-1/2, z'
    'x, -y-1/2, z-1/2'
_cell_length_a     13.6680(12)
_cell_length_b     13.3750(8)
_cell_length_c     14.5410(14)
_cell_angle_alpha     90.00
_cell_angle_beta     90.00
_cell_angle_gamma     90.00
_cell_volume     2658.2(4)
_cell_formula_units_Z     8
_cell_measurement_reflns_used     4360
_cell_measurement_theta_min     3.17
_cell_measurement_theta_max     25.02
_cell_measurement_temperature     293
_exptl_crystal_description     'rectangular'
_exptl_crystal_colour     'orange'
_exptl_crystal_size_max     0.270
_exptl_crystal_size_mid     0.250
_exptl_crystal_size_min     0.230
_exptl_crystal_density_diffrn     1.291
_exptl_crystal_density_meas     ?
_exptl_crystal_density_method     'not measured'
_exptl_crystal_F_000     1088
_exptl_absorpt_coefficient_mu     0.234
_exptl_absorpt_correction_type     none
_exptl_absorpt_process_details     none
_exptl_absorpt_correction_T_min     ?
_exptl_absorpt_correction_T_max     ?
_exptl_special_details
;
;
_diffrn_ambient_temperature     293
_diffrn_radiation_type     MoK\a
_diffrn_radiation_wavelength     0.71073
_diffrn_radiation_source     'fine-focus sealed tube'
_diffrn_radiation_monochromator     graphite
_diffrn_measurement_device_type     'MacScience DIPLabo 32001'
_diffrn_measurement_method     '\w scans'
_diffrn_detector_area_resol_mean     10.0
_diffrn_reflns_number     4360
_diffrn_reflns_av_R_equivalents     0.0156
_diffrn_reflns_av_sigmaI/netI     0.0210
_diffrn_reflns_theta_min     3.17
_diffrn_reflns_theta_max     25.02
_diffrn_reflns_theta_full     25.02
_diffrn_measured_fraction_theta_max     0.996
_diffrn_measured_fraction_theta_full     0.996
_diffrn_reflns_limit_h_min     -15
_diffrn_reflns_limit_h_max     16
_diffrn_reflns_limit_k_min     -15
_diffrn_reflns_limit_k_max     15
_diffrn_reflns_limit_l_min     -17
_diffrn_reflns_limit_l_max     17
_diffrn_standards_number     0
_diffrn_standards_interval_count     .
_diffrn_standards_interval_time     .
_diffrn_standards_decay_%     ?
_refine_special_details
;
Refinement of <i>F</i>^2^ against ALL reflections. The weighted <i>R</i>-factor
<i>wR</i> and goodness of fit <i>S</i> are based on <i>F</i>^2^, conventional
<i>R</i>-factors <i>R</i> are based on <i>F</i>, with <i>F</i> set to zero for
negative <i>F</i>^2^. The threshold expression of <i>F</i>^2^ >
\s(<i>F</i>^2^) is used only for calculating <i>R</i>-factors(gt) <i>etc</i>.
and is not relevant to the choice of reflections for refinement.
<i>R</i>-factors based on <i>F</i>^2^ are statistically about twice as large
as those based on <i>F</i>, and <i>R</i>- factors based on ALL data will be
even larger.
;
_reflns_number_total     2335
_reflns_number_gt     1742
_reflns_threshold_expression     I>2\s(I)
_refine_ls_structure_factor_coef     Fsqd
_refine_ls_matrix_type     full
_refine_ls_R_factor_all     0.0718
_refine_ls_R_factor_gt     0.0576
_refine_ls_wR_factor_gt     0.1635
_refine_ls_wR_factor_ref     0.1824
_refine_ls_goodness_of_fit_ref     1.067
_refine_ls_restrained_S_all     1.067
_refine_ls_number_reflns     2335
_refine_ls_number_parameters     166
_refine_ls_number_restraints     0
_refine_ls_hydrogen_treatment     constr
_refine_ls_weighting_scheme     calc
_refine_ls_weighting_details
         'calc w=1/[\s^2^(Fo^2^)+(0.1131P)^2^+0.2932P] where P=(Fo^2^+2Fc^2^)/3'
_atom_sites_solution_hydrogens     geom
_atom_sites_solution_primary     direct
_atom_sites_solution_secondary     difmap
_refine_ls_shift/su_max     0.000
_refine_ls_shift/su_mean     0.000
_refine_diff_density_max     0.235
_refine_diff_density_min     -0.351
_refine_ls_extinction_method     'SHELXL97 (Sheldrick, 2008)'
_refine_ls_extinction_coef     0.009975
_refine_ls_extinction_expression
                                  'Fc^*^=kFc[1+0.001xFc^2^\l^3^/sin(2\q)]^-1/4^'
loop_
    _atom_type_symbol
    _atom_type_description
    _atom_type_scat_dispersion_real
    _atom_type_scat_dispersion_imag
    _atom_type_scat_source
    'C' 'C' 0.0033 0.0016
                         'International Tables Vol C Tables 4.2.6.8 and 6.1.1.4'
    'H' 'H' 0.0000 0.0000
                         'International Tables Vol C Tables 4.2.6.8 and 6.1.1.4'
    'O' 'O' 0.0106 0.0060
                         'International Tables Vol C Tables 4.2.6.8 and 6.1.1.4'
    'N' 'N' 0.0061 0.0033
                         'International Tables Vol C Tables 4.2.6.8 and 6.1.1.4'
    'S' 'S' 0.1246 0.1234
                         'International Tables Vol C Tables 4.2.6.8 and 6.1.1.4'
_computing_data_collection     '<i>XPRESS</i> (MacScience, 2002)'
_computing_cell_refinement     'SCALEPACK (Otwinowski & Minor, 1997)'
_computing_data_reduction     'DENZO and SCALEPACK (Otwinowski & Minor, 1997)'
_computing_structure_solution     'SHELXS97 (Sheldrick, 2008)'
_computing_structure_refinement     'SHELXL97 (Sheldrick, 2008)'
_computing_molecular_graphics
                               'PLATON (Spek, 2009) and ORTEPII (Johnson, 1976)'
_computing_publication_material     'PLATON (Spek, 2009)'
loop_
    _atom_site_type_symbol
    _atom_site_label
    _atom_site_fract_x
    _atom_site_fract_y
    _atom_site_fract_z
    _atom_site_U_iso_or_equiv
    _atom_site_thermal_displace_type
    _atom_site_calc_flag
    _atom_site_refinement_flags
    _atom_site_occupancy
    S S14 0.03308(6) 0.63213(6) 0.34076(5) 0.0917(3) Uani . . 1.000
    O O1 -0.30633(16) 0.21283(14) 0.47357(17) 0.1086(9) Uani . . 1.000
    O O10 -0.14602(14) 0.28250(13) 0.41732(14) 0.0902(7) Uani . . 1.000
    C C2 -0.32536(19) 0.3053(2) 0.5061(2) 0.0824(9) Uani . . 1.000
    C C3 -0.4133(2) 0.3227(3) 0.5511(2) 0.0998(11) Uani . . 1.000
    C C4 -0.4358(2) 0.4136(3) 0.5850(2) 0.0968(13) Uani . . 1.000
    C C5 -0.37207(18) 0.4947(2) 0.57621(16) 0.0817(9) Uani . . 1.000
    C C6 -0.28521(17) 0.47858(19) 0.53026(16) 0.0714(8) Uani . . 1.000
    C C7 -0.25907(16) 0.38552(17) 0.49421(16) 0.0681(8) Uani . . 1.000
    C C8 -0.3971(2) 0.5955(3) 0.6154(2) 0.1067(14) Uani . . 1.000
    C C9 -0.16789(18) 0.36901(17) 0.44277(16) 0.0692(8) Uani . . 1.000
    C C11 -0.10438(16) 0.45228(18) 0.41721(15) 0.0685(8) Uani . . 1.000
    C C12 -0.02561(16) 0.43481(19) 0.36459(17) 0.0702(8) Uani . . 1.000
    C C13 0.04379(16) 0.5047(2) 0.32810(16) 0.0724(8) Uani . . 1.000
    C C15 0.1358(3) 0.6508(3) 0.2772(2) 0.1040(12) Uani . . 1.000
    C C16 0.1769(2) 0.5658(3) 0.2486(2) 0.0996(13) Uani . . 1.000
    C C17 0.12548(19) 0.4798(2) 0.27636(17) 0.0830(9) Uani . . 1.000
    C C18 0.1554(2) 0.3751(3) 0.2526(2) 0.1080(14) Uani . . 1.000
    H H1 -0.25310 0.21280 0.44750 0.1630 Uiso calc R 1.000
    H H3 -0.45760 0.27050 0.55800 0.1200 Uiso calc R 1.000
    H H4 -0.49520 0.42260 0.61500 0.1160 Uiso calc R 1.000
    H H6 -0.24220 0.53190 0.52300 0.0860 Uiso calc R 1.000
    H H8A -0.35680 0.64560 0.58720 0.1600 Uiso calc R 1.000
    H H8B -0.38590 0.59510 0.68060 0.1600 Uiso calc R 1.000
    H H8C -0.46470 0.61010 0.60350 0.1600 Uiso calc R 1.000
    H H11 -0.11840 0.51680 0.43720 0.0820 Uiso calc R 1.000
    H H12 -0.01450 0.36810 0.34970 0.0840 Uiso calc R 1.000
    H H15 0.16080 0.71380 0.26380 0.1250 Uiso calc R 1.000
    H H16 0.23380 0.56360 0.21360 0.1200 Uiso calc R 1.000
    H H18A 0.14980 0.33340 0.30610 0.1620 Uiso calc R 1.000
    H H18B 0.22200 0.37500 0.23160 0.1620 Uiso calc R 1.000
    H H18C 0.11370 0.34980 0.20490 0.1620 Uiso calc R 1.000
loop_
    _atom_site_aniso_label
    _atom_site_aniso_U_11
    _atom_site_aniso_U_22
    _atom_site_aniso_U_33
    _atom_site_aniso_U_12
    _atom_site_aniso_U_13
    _atom_site_aniso_U_23
    S14 0.1046(6) 0.0844(6) 0.0861(6) -0.0070(3) 0.0065(4) 0.0020(3)
    O1 0.0995(14) 0.0704(12) 0.156(2) -0.0136(9) -0.0070(13) 0.0142(12)
    O10 0.0902(12) 0.0694(11) 0.1110(14) 0.0007(9) 0.0016(10) -0.0092(9)
    C2 0.0757(14) 0.0763(16) 0.0953(18) -0.0082(12) -0.0099(13) 0.0177(14)
    C3 0.0765(17) 0.104(2) 0.119(2) -0.0175(16) -0.0017(16) 0.0356(19)
    C4 0.0715(16) 0.125(3) 0.094(2) -0.0003(16) 0.0098(14) 0.0259(19)
    C5 0.0724(14) 0.106(2) 0.0666(14) 0.0062(13) 0.0035(11) 0.0083(13)
    C6 0.0704(13) 0.0763(15) 0.0676(13) -0.0012(11) -0.0008(10) 0.0029(11)
    C7 0.0659(13) 0.0703(14) 0.0681(13) -0.0029(10) -0.0056(10) 0.0109(11)
    C8 0.103(2) 0.124(3) 0.093(2) 0.0186(18) 0.0217(17) -0.0114(19)
    C9 0.0698(13) 0.0652(14) 0.0725(14) 0.0004(10) -0.0066(11) 0.0009(11)
    C11 0.0684(13) 0.0682(14) 0.0688(13) -0.0007(10) 0.0007(10) -0.0006(11)
    C12 0.0714(14) 0.0743(15) 0.0650(13) 0.0034(10) -0.0034(11) 0.0013(11)
    C13 0.0704(13) 0.0843(17) 0.0624(13) 0.0039(11) -0.0001(10) 0.0043(11)
    C15 0.110(2) 0.112(2) 0.090(2) -0.0278(19) 0.0034(17) 0.0192(18)
    C16 0.0887(19) 0.130(3) 0.0801(17) -0.0134(18) 0.0133(14) 0.0117(17)
    C17 0.0744(14) 0.106(2) 0.0685(14) 0.0040(13) 0.0009(11) 0.0094(14)
    C18 0.093(2) 0.125(3) 0.106(2) 0.0234(18) 0.0195(18) 0.0011(19)
_geom_special_details
;
Bond distances, angles <i>etc</i>. have been calculated using the rounded
fractional coordinates. All su's are estimated from the variances of the
(full) variance-covariance matrix. The cell e.s.d.'s are taken into account in
the estimation of distances, angles and torsion angles
;
loop_
    _geom_bond_atom_site_label_1
    _geom_bond_atom_site_label_2
    _geom_bond_site_symmetry_1
    _geom_bond_site_symmetry_2
    _geom_bond_distance
    _geom_bond_publ_flag
    S14 C13 . . 1.721(3) yes
    S14 C15 . . 1.699(4) yes
    O1 C2 . . 1.350(3) yes
    O10 C9 . . 1.251(3) yes
    O1 H1 . . 0.8200 no
    C2 C7 . . 1.415(3) no
    C2 C3 . . 1.388(4) no
    C3 C4 . . 1.348(5) no
    C4 C5 . . 1.397(4) no
    C5 C6 . . 1.379(3) no
    C5 C8 . . 1.503(5) no
    C6 C7 . . 1.397(3) no
    C7 C9 . . 1.470(3) no
    C9 C11 . . 1.460(3) no
    C11 C12 . . 1.341(3) no
    C12 C13 . . 1.434(3) no
    C13 C17 . . 1.387(3) no
    C15 C16 . . 1.335(5) no
    C16 C17 . . 1.407(5) no
    C17 C18 . . 1.499(5) no
    C3 H3 . . 0.9300 no
    C4 H4 . . 0.9300 no
    C6 H6 . . 0.9300 no
    C8 H8A . . 0.9600 no
    C8 H8B . . 0.9600 no
    C8 H8C . . 0.9600 no
    C11 H11 . . 0.9300 no
    C12 H12 . . 0.9300 no
    C15 H15 . . 0.9300 no
    C16 H16 . . 0.9300 no
    C18 H18A . . 0.9600 no
    C18 H18B . . 0.9600 no
    C18 H18C . . 0.9600 no
loop_
    _geom_angle_atom_site_label_1
    _geom_angle_atom_site_label_2
    _geom_angle_atom_site_label_3
    _geom_angle_site_symmetry_1
    _geom_angle_site_symmetry_2
    _geom_angle_site_symmetry_3
    _geom_angle
    _geom_angle_publ_flag
    C13 S14 C15 . . . 90.98(16) yes
    C2 O1 H1 . . . 109.00 no
    O1 C2 C7 . . . 121.9(2) yes
    C3 C2 C7 . . . 119.0(3) no
    O1 C2 C3 . . . 119.1(3) yes
    C2 C3 C4 . . . 121.4(3) no
    C3 C4 C5 . . . 121.7(3) no
    C4 C5 C6 . . . 117.4(3) no
    C4 C5 C8 . . . 121.3(2) no
    C6 C5 C8 . . . 121.3(2) no
    C5 C6 C7 . . . 122.8(2) no
    C2 C7 C6 . . . 117.8(2) no
    C6 C7 C9 . . . 122.8(2) no
    C2 C7 C9 . . . 119.4(2) no
    O10 C9 C11 . . . 119.2(2) yes
    C7 C9 C11 . . . 121.3(2) no
    O10 C9 C7 . . . 119.5(2) yes
    C9 C11 C12 . . . 119.3(2) no
    C11 C12 C13 . . . 129.0(2) no
    S14 C13 C12 . . . 123.37(18) yes
    C12 C13 C17 . . . 125.2(2) no
    S14 C13 C17 . . . 111.37(19) yes
    S14 C15 C16 . . . 113.1(3) yes
    C15 C16 C17 . . . 113.4(3) no
    C13 C17 C18 . . . 124.7(2) no
    C16 C17 C18 . . . 124.1(2) no
    C13 C17 C16 . . . 111.2(2) no
    C2 C3 H3 . . . 119.00 no
    C4 C3 H3 . . . 119.00 no
    C3 C4 H4 . . . 119.00 no
    C5 C4 H4 . . . 119.00 no
    C5 C6 H6 . . . 119.00 no
    C7 C6 H6 . . . 119.00 no
    C5 C8 H8A . . . 109.00 no
    C5 C8 H8B . . . 109.00 no
    C5 C8 H8C . . . 109.00 no
    H8A C8 H8B . . . 110.00 no
    H8A C8 H8C . . . 109.00 no
    H8B C8 H8C . . . 109.00 no
    C9 C11 H11 . . . 120.00 no
    C12 C11 H11 . . . 120.00 no
    C11 C12 H12 . . . 116.00 no
    C13 C12 H12 . . . 116.00 no
    S14 C15 H15 . . . 123.00 no
    C16 C15 H15 . . . 124.00 no
    C15 C16 H16 . . . 123.00 no
    C17 C16 H16 . . . 123.00 no
    C17 C18 H18A . . . 110.00 no
    C17 C18 H18B . . . 109.00 no
    C17 C18 H18C . . . 110.00 no
    H18A C18 H18B . . . 109.00 no
    H18A C18 H18C . . . 109.00 no
    H18B C18 H18C . . . 109.00 no
loop_
    _geom_torsion_atom_site_label_1
    _geom_torsion_atom_site_label_2
    _geom_torsion_atom_site_label_3
    _geom_torsion_atom_site_label_4
    _geom_torsion_site_symmetry_1
    _geom_torsion_site_symmetry_2
    _geom_torsion_site_symmetry_3
    _geom_torsion_site_symmetry_4
    _geom_torsion
    _geom_torsion_publ_flag
    C15 S14 C13 C12 . . . . -177.8(2) no
    C15 S14 C13 C17 . . . . 0.4(2) no
    C13 S14 C15 C16 . . . . -0.7(3) no
    O1 C2 C7 C6 . . . . 180.0(2) no
    C3 C2 C7 C6 . . . . 1.1(4) no
    C3 C2 C7 C9 . . . . -177.1(2) no
    O1 C2 C7 C9 . . . . 1.8(4) no
    O1 C2 C3 C4 . . . . 179.9(3) no
    C7 C2 C3 C4 . . . . -1.3(4) no
    C2 C3 C4 C5 . . . . 0.3(5) no
    C3 C4 C5 C8 . . . . -179.1(3) no
    C3 C4 C5 C6 . . . . 0.8(4) no
    C8 C5 C6 C7 . . . . 179.0(2) no
    C4 C5 C6 C7 . . . . -0.9(4) no
    C5 C6 C7 C2 . . . . -0.1(4) no
    C5 C6 C7 C9 . . . . 178.1(2) no
    C2 C7 C9 C11 . . . . 170.9(2) no
    C6 C7 C9 C11 . . . . -7.2(4) no
    C2 C7 C9 O10 . . . . -6.3(4) no
    C6 C7 C9 O10 . . . . 175.6(2) no
    O10 C9 C11 C12 . . . . 2.1(3) no
    C7 C9 C11 C12 . . . . -175.2(2) no
    C9 C11 C12 C13 . . . . 177.0(2) no
    C11 C12 C13 S14 . . . . -4.3(4) no
    C11 C12 C13 C17 . . . . 177.8(2) no
    S14 C13 C17 C16 . . . . 0.0(3) no
    C12 C13 C17 C16 . . . . 178.1(2) no
    C12 C13 C17 C18 . . . . -1.7(4) no
    S14 C13 C17 C18 . . . . -179.8(2) no
    S14 C15 C16 C17 . . . . 0.8(4) no
    C15 C16 C17 C13 . . . . -0.5(4) no
    C15 C16 C17 C18 . . . . 179.4(3) no
loop_
    _geom_hbond_atom_site_label_D
    _geom_hbond_atom_site_label_H
    _geom_hbond_atom_site_label_A
    _geom_hbond_site_symmetry_A
    _geom_hbond_distance_DH
    _geom_hbond_distance_HA
    _geom_hbond_distance_DA
    _geom_hbond_angle_DHA
    _geom_hbond_publ_flag
    O1 H1 O10 . 0.8200 1.7900 2.518(3) 147.00 yes
data_global
_journal_date_recd_electronic     2010-04-04
_journal_date_accepted     2010-05-10
_journal_name_full     'Acta Crystallographica, Section E'
_journal_year     2010
_journal_volume     66
_journal_issue      6
_journal_page_first     o1385
_journal_page_last     o1385
_journal_paper_category     QO
_journal_coeditor_code     JH2143
_publ_contact_author_name     'Professor M.A. Sridhar'
_publ_contact_author_address
;Department of Studies in Physics
Manasagangotri
University of Mysore
Mysore 570 006
INDIA
;
_publ_contact_author_email     mas@physics.uni-mysore.ac.in
_publ_contact_author_fax     '+91 821 2419333'
_publ_contact_author_phone     '+91 821 2419333'
_publ_section_title
;
1-(2-Hydroxy-5-methylphenyl)-3-(3-methylthiophen-2-yl)prop-2-en-1-one
;
loop_
    _publ_author_name
    _publ_author_address
    'Thippeswamy, G. B.'
;
Department of Studies in Physics
Manasagangotri
University of Mysore
Mysore 570 006
India
;
    'Vijay Kumar, D.'
;
Department of Pharmaceutical Chemistry
Manipal college of Pharmaceutical Sciences
Manipal 576 104
India
;
    'Jayashree, B. S.'
;
Department of Pharmaceutical Chemistry
Manipal college of Pharmaceutical Sciences
Manipal 576 104
India
;
    'Sridhar, M. A.'
;
Department of Studies in Physics
Manasagangotri
University of Mysore
Mysore 570 006
India
;
    'Shashidhara Prasad, J.'
;
Department of Studies in Physics
Manasagangotri
University of Mysore
Mysore 570 006
India
;
