# Supplementary material for: 1-(2-Hydr­oxy-5-methyl­phen­yl)-3-(3-methylthiophen-2-yl)prop-2-en-1-one
Source: Acta Crystallogr Sect E Struct Rep Online. 2010 May 19;66(Pt 6):o1385. doi: 10.1107/S1600536810017058 (PMC2979389; doi:10.1107/S1600536810017058)
Supplement: Supplementary file 2 [file e-66-o1385-Isup2.hkl]

# 
# h,k,l, Fc-squared, Fo-squared, sigma(Fo-squared) and status flag 
# 
data_I
_shelx_title ' vmc42' 
_shelx_refln_list_code          4 
_shelx_F_calc_maximum      262.35 
_exptl_crystal_F_000      1088.00 
_reflns_d_resolution_high  0.8404 
 
loop_ 
 _symmetry_equiv_pos_as_xyz 
 'x, y, z' 
 '-x+1/2, -y, z+1/2' 
 'x+1/2, -y+1/2, -z' 
 '-x, y+1/2, -z+1/2' 
 '-x, -y, -z' 
 'x-1/2, y, -z-1/2' 
 '-x-1/2, y-1/2, z' 
 'x, -y-1/2, z-1/2' 
 
_cell_length_a    13.6680 
_cell_length_b    13.3750 
_cell_length_c    14.5410 
_cell_angle_alpha  90.000 
_cell_angle_beta   90.000 
_cell_angle_gamma  90.000 
 
_shelx_F_squared_multiplier     1.000 
 
loop_ 
 _refln_index_h 
 _refln_index_k 
 _refln_index_l 
 _refln_F_squared_calc 
 _refln_F_squared_meas 
 _refln_F_squared_sigma 
 _refln_observed_status 
   4   0   0     8485.21     7707.39    118.02 o 
   6   0   0     3829.80     3788.12     72.74 o 
   8   0   0       20.27       30.12      2.66 o 
  10   0   0      546.04      664.64     14.24 o 
  12   0   0      119.37      151.98      5.20 o 
  14   0   0      172.14      222.33      6.78 o 
   2   1   0     2070.45     1956.33     29.18 o 
   4   1   0     3391.99     3095.51     34.81 o 
   6   1   0      750.44      870.56     13.45 o 
   8   1   0     3749.16     4369.84     60.59 o 
  10   1   0      971.60     1163.66     17.76 o 
  12   1   0       18.79       20.83      1.77 o 
  14   1   0        5.32        3.43      1.08 o 
   2   2   0     5309.84     4915.41     58.66 o 
   4   2   0      218.63      215.87      3.35 o 
   6   2   0     2802.21     2836.88     41.82 o 
   8   2   0      698.31      825.85     12.14 o 
  10   2   0        4.41        2.90      1.32 o 
  12   2   0      332.84      418.43      7.97 o 
  14   2   0       10.10        5.54      0.76 o 
   2   3   0     6721.97     5926.73     64.39 o 
   4   3   0      387.52      504.30      8.04 o 
   6   3   0     2642.49     2708.25     32.34 o 
   8   3   0      344.29      429.99      7.42 o 
  10   3   0        0.50        0.79      1.08 o 
  12   3   0     1123.92     1601.17     22.12 o 
  14   3   0       13.02        6.59      1.08 o 
   0   4   0     4936.57     3930.85     60.26 o 
   2   4   0     5126.97     4381.23     56.96 o 
   4   4   0     2639.51     2882.41     33.38 o 
   6   4   0       33.96       32.68      1.85 o 
   8   4   0       22.96       25.03      1.64 o 
  10   4   0      405.85      516.84      8.87 o 
  12   4   0      272.02      334.02      8.31 o 
  14   4   0       52.82       63.33      6.73 o 
   2   5   0        6.85        6.33      1.32 o 
   4   5   0       45.34       33.82      2.45 o 
   6   5   0     1288.72     1274.40     17.45 o 
   8   5   0      390.84      438.12      6.81 o 
  10   5   0      202.49      221.90      5.33 o 
  12   5   0        0.40        4.75      1.56 o 
  14   5   0       37.88       45.21      4.59 o 
   0   6   0     1176.11     1246.64     23.02 o 
   2   6   0       18.33       26.85      2.35 o 
   4   6   0      359.31      455.43      7.63 o 
   6   6   0       15.38       16.09      1.56 o 
   8   6   0      103.68       99.77      4.22 o 
  10   6   0        4.38        1.05      1.32 o 
  12   6   0      123.63      135.62      4.54 o 
  14   6   0        4.91        4.46      2.40 o 
   2   7   0     1175.88     1220.08     15.94 o 
   4   7   0        4.70       10.02      2.16 o 
   6   7   0       50.83       50.14      3.46 o 
   8   7   0       18.32       12.42      1.82 o 
  10   7   0        5.58        6.59      1.85 o 
  12   7   0        9.02        5.54      1.85 o 
  14   7   0        0.02        0.00      2.64 o 
   0   8   0     2151.53     2027.43     35.27 o 
   2   8   0      240.89      201.18      5.07 o 
   4   8   0      321.68      356.52      8.58 o 
   6   8   0       85.86       89.35      3.69 o 
   8   8   0      106.52       99.45      3.56 o 
  10   8   0      485.75      645.14     11.57 o 
  12   8   0       78.39       88.42      3.67 o 
  14   8   0        0.68        3.67      3.43 o 
   2   9   0      347.01      335.38      7.13 o 
   4   9   0      181.68      197.44      6.39 o 
   6   9   0      601.24      671.37     10.94 o 
   8   9   0      264.35      284.91      6.57 o 
  10   9   0       37.58       38.48      3.22 o 
  12   9   0       27.29       18.25      1.79 o 
   0  10   0      182.53      158.49      7.76 o 
   2  10   0      483.41      537.16     10.54 o 
   4  10   0       25.47       31.38      3.09 o 
   6  10   0       12.69        9.73      2.14 o 
   8  10   0       30.19       21.86      2.58 o 
  10  10   0        7.76        3.43      1.87 o 
  12  10   0        0.73        1.32      1.05 o 
   2  11   0      127.92      117.03      8.07 o 
   4  11   0      335.70      331.72      8.29 o 
   6  11   0       30.99       28.72      3.48 o 
   8  11   0       40.14       39.51      3.06 o 
  10  11   0       22.25       10.55      4.54 o 
   0  12   0      848.04      995.01     22.58 o 
   2  12   0       57.78       49.90      3.90 o 
   4  12   0       15.72       16.61      3.16 o 
   6  12   0      111.79      115.60      4.88 o 
   8  12   0        0.98        0.79      1.61 o 
  10  12   0        1.46        0.53      1.58 o 
   2  13   0      273.76      315.85      8.66 o 
   4  13   0       47.83       53.88      4.06 o 
   6  13   0       13.38       20.83      3.11 o 
   8  13   0       55.41       59.50      3.77 o 
   0  14   0      220.72      304.93     12.48 o 
   2  14   0       30.69       24.84      3.72 o 
   4  14   0        0.98        3.67      2.87 o 
   6  14   0      125.29      162.16      6.62 o 
   2  15   0        1.51       -1.87      3.19 o 
   4  15   0        0.01       -0.53      2.66 o 
   2   1   1     3118.50     2585.16     45.42 o 
   3   1   1     2947.48     2759.79     24.40 o 
   4   1   1      499.33      482.97      5.41 o 
   5   1   1      678.62      640.72      7.80 o 
   6   1   1      694.98      680.02      7.12 o 
   7   1   1     1172.59     1309.96     30.14 o 
   8   1   1     1950.77     2184.73     19.92 o 
   9   1   1      265.19      320.59      4.12 o 
  10   1   1       73.70       74.25      4.23 o 
  11   1   1       10.11        6.74      0.80 o 
  12   1   1        3.37        3.28      0.69 o 
  13   1   1      115.92      143.20      7.11 o 
  14   1   1       14.30       13.90      0.85 o 
  15   1   1       46.30       43.95      1.90 o 
   0   2   1     1746.18     1736.75     26.07 o 
   1   2   1    16339.56    16670.88    139.66 o 
   2   2   1     3854.92     3380.77     26.57 o 
   3   2   1     3184.68     2775.21     22.09 o 
   4   2   1     4022.88     3742.94     32.42 o 
   5   2   1     2084.35     1911.59     18.60 o 
   6   2   1        2.60        3.25      0.63 o 
   7   2   1      939.75      991.02     19.50 o 
   8   2   1      417.05      392.21      4.77 o 
   9   2   1      538.37      617.01      9.30 o 
  10   2   1       65.03       78.44      1.64 o 
  11   2   1       91.19      102.29      2.20 o 
  12   2   1       71.70       78.01      2.16 o 
  13   2   1       90.25      100.18      3.88 o 
  14   2   1        4.00        3.37      0.92 o 
  15   2   1        0.02        0.63      0.80 o 
  16   2   1        0.68        0.00      2.64 o 
   1   3   1      213.41      194.80      2.56 o 
   2   3   1      461.38      313.42      3.45 o 
   3   3   1     1930.06     1817.95     16.26 o 
   4   3   1      221.37      150.27      2.38 o 
   5   3   1     3551.48     3589.76     29.10 o 
   6   3   1       63.22       54.85      1.36 o 
   7   3   1      317.08      370.49      5.08 o 
   8   3   1      326.36      290.31      3.91 o 
   9   3   1        1.20        1.42      0.64 o 
  10   3   1      281.71      320.08     16.15 o 
  11   3   1      205.72      264.87      4.19 o 
  12   3   1        9.52        8.57      1.60 o 
  13   3   1        6.38        4.53      1.05 o 
  14   3   1       12.99        9.48      1.82 o 
  15   3   1       19.62        9.55      3.39 o 
   0   4   1     1385.32     1220.31     15.98 o 
   1   4   1        6.86        5.48      1.07 o 
   2   4   1     2120.24     2039.13     17.22 o 
   3   4   1     1048.38      949.67     11.05 o 
   4   4   1       20.61       28.21      1.10 o 
   5   4   1     1893.02     2070.57     20.46 o 
   6   4   1      160.22      165.58      3.76 o 
   7   4   1        1.59        1.99      0.69 o 
   8   4   1      341.76      403.97      6.22 o 
   9   4   1       27.21       24.98      1.25 o 
  10   4   1       96.70      102.44      5.01 o 
  11   4   1      148.90      173.12      4.47 o 
  12   4   1       24.94       18.19      2.35 o 
  13   4   1       24.69       20.85      2.89 o 
  14   4   1       14.23        8.05      1.57 o 
  15   4   1        2.39        0.79      1.21 o 
   1   5   1        1.85        4.98      1.45 o 
   2   5   1      110.09       73.01      1.85 o 
   3   5   1      186.50      141.56      2.86 o 
   4   5   1     1131.69     1263.41     12.79 o 
   5   5   1      105.01      102.40      2.96 o 
   6   5   1       42.26       32.31      1.31 o 
   7   5   1       68.40       77.51      2.28 o 
   8   5   1      166.65      202.51      4.16 o 
   9   5   1        3.68        5.09      1.58 o 
  10   5   1        1.48        1.33      1.05 o 
  11   5   1       26.01       22.43      4.89 o 
  12   5   1        0.63        0.40      0.78 o 
  13   5   1        4.26        2.03      1.70 o 
  14   5   1       13.72        7.97      1.70 o 
  15   5   1        8.67        6.99      1.86 o 
   0   6   1     1484.40     1400.54     18.32 o 
   1   6   1       44.09       42.63      1.64 o 
   2   6   1     4152.62     4014.24     49.90 o 
   3   6   1     1505.46     1699.93     15.66 o 
   4   6   1      162.95      140.84      2.72 o 
   5   6   1     1229.34     1309.10     13.33 o 
   6   6   1        1.83        1.40      0.81 o 
   7   6   1      511.84      526.46      6.72 o 
   8   6   1      185.57      207.09      4.45 o 
   9   6   1       38.94       42.22      4.52 o 
  10   6   1       38.47       38.54      1.71 o 
  11   6   1       21.02       17.04      2.37 o 
  12   6   1      104.34      125.19      3.31 o 
  13   6   1        4.98        3.25      1.18 o 
  14   6   1        6.02        4.91      1.83 o 
  15   6   1        9.31        5.77      2.19 o 
   1   7   1       93.97       73.17      3.19 o 
   2   7   1     2755.47     2783.19     26.83 o 
   3   7   1     1997.06     2115.97     21.22 o 
   4   7   1     1607.08     1708.71     38.50 o 
   5   7   1        0.81        0.00      1.56 o 
   6   7   1      266.36      269.81      4.15 o 
   7   7   1        4.03        3.62      0.92 o 
   8   7   1      668.42      771.25      8.60 o 
   9   7   1      294.74      343.91      5.06 o 
  10   7   1      354.94      435.23      9.50 o 
  11   7   1       10.22       10.16      2.35 o 
  12   7   1        1.56        0.53      0.95 o 
  13   7   1        0.66        1.08      1.39 o 
  14   7   1        0.01        1.69      2.58 o 
   0   8   1      382.03      364.68      7.45 o 
   1   8   1      234.09      211.67      4.50 o 
   2   8   1      102.10       97.72      2.93 o 
   3   8   1        0.08        3.34      1.40 o 
   4   8   1        5.25        3.28      2.24 o 
   5   8   1       51.99       58.52      2.28 o 
   6   8   1       34.37       35.54      2.10 o 
   7   8   1        7.76        7.90      1.73 o 
   8   8   1        8.96        9.54      1.67 o 
   9   8   1      154.98      191.97      3.82 o 
  10   8   1        9.06       11.21      2.68 o 
  11   8   1      134.26      147.43      3.40 o 
  12   8   1        1.84        2.08      0.94 o 
  13   8   1        1.95        2.28      1.20 o 
  14   8   1        0.00       -1.71      1.68 o 
   1   9   1       85.39       72.04      7.24 o 
   2   9   1        0.78        0.19      1.40 o 
   3   9   1      133.08      138.36      4.14 o 
   4   9   1      543.64      596.48      7.30 o 
   5   9   1      121.14      121.82      3.16 o 
   6   9   1      253.93      279.43     10.54 o 
   7   9   1        3.19        2.90      1.31 o 
   8   9   1       38.78       32.49      2.34 o 
   9   9   1      237.87      274.58     14.32 o 
  10   9   1       12.47        7.87      3.94 o 
  11   9   1        3.90        1.75      1.46 o 
  12   9   1        5.40        1.19      0.75 o 
  13   9   1        0.43       -0.53      1.88 o 
   0  10   1       19.08       18.25      2.90 o 
   1  10   1      228.24      197.96      4.58 o 
   2  10   1      582.66      606.49      7.92 o 
   3  10   1        6.75        6.06      1.86 o 
   4  10   1      654.82      706.47      8.56 o 
   5  10   1        6.03        5.28      1.49 o 
   6  10   1        1.01        3.28      1.50 o 
   7  10   1        2.23        2.64      1.21 o 
   8  10   1       10.09        8.34      1.63 o 
   9  10   1      128.96      139.08      3.83 o 
  10  10   1        0.18       -0.89      1.44 o 
  11  10   1        0.87        0.62      1.04 o 
  12  10   1       23.66       11.95      1.31 o 
   1  11   1     1001.57     1099.91     12.21 o 
   2  11   1       20.87       22.37      2.81 o 
   3  11   1      210.89      218.30      4.76 o 
   4  11   1       66.04       56.47      2.92 o 
   5  11   1        1.52        0.28      1.77 o 
   6  11   1       44.53       49.04      2.79 o 
   7  11   1       13.75       10.59      1.66 o 
   8  11   1       19.62       19.07      1.86 o 
   9  11   1        6.10        4.34      1.46 o 
  10  11   1       11.45        9.01      1.48 o 
  11  11   1        7.32        6.47      2.90 o 
   0  12   1       18.61       29.25      4.56 o 
   1  12   1       33.35       33.59      2.99 o 
   2  12   1        2.63       10.65      2.40 o 
   3  12   1      127.10      138.34      3.91 o 
   4  12   1        0.03       -0.98      1.77 o 
   5  12   1        4.70        3.16      1.85 o 
   6  12   1        4.97        4.02      1.64 o 
   7  12   1        7.66        6.77      1.68 o 
   8  12   1        1.28        2.17      1.96 o 
   9  12   1       29.90       21.37      5.54 o 
  10  12   1        0.03        2.62      1.83 o 
   1  13   1        1.14        1.29      2.36 o 
   2  13   1        0.17        0.26      1.88 o 
   3  13   1       10.68        7.73      3.57 o 
   4  13   1        0.93        2.51      1.76 o 
   5  13   1       30.65       21.70      2.39 o 
   6  13   1        2.52        0.98      1.77 o 
   7  13   1        0.77        0.48      1.41 o 
   8  13   1        2.06        3.39      2.39 o 
   9  13   1        1.59        1.14      1.21 o 
   0  14   1        3.51        2.64      3.16 o 
   1  14   1       20.95       21.19      2.48 o 
   2  14   1       13.19       14.44      2.53 o 
   3  14   1       12.65        8.83      3.31 o 
   4  14   1        8.68        6.01      2.03 o 
   5  14   1        0.17        0.06      3.15 o 
   6  14   1        0.55        3.32      2.01 o 
   7  14   1        6.20        4.65      1.76 o 
   1  15   1       36.20       36.63      6.25 o 
   2  15   1        5.24        7.86      2.18 o 
   3  15   1       10.13       10.14      2.31 o 
   4  15   1       14.88       19.18      4.22 o 
   5  15   1       14.74       14.44      2.21 o 
   1   0   2     1360.23     1066.03     17.14 o 
   2   0   2    18034.43    18788.30    303.08 o 
   3   0   2    17342.91    17219.14    288.82 o 
   4   0   2      476.63      394.62      9.69 o 
   5   0   2     9108.20     9173.58    140.77 o 
   6   0   2     2186.64     2387.70     33.52 o 
   7   0   2      236.89      214.33      4.75 o 
   8   0   2      378.63      445.72      8.24 o 
   9   0   2      152.85      136.79      3.80 o 
  10   0   2      321.69      396.18      7.10 o 
  11   0   2       81.29       86.31      3.01 o 
  12   0   2      201.35      220.92      4.83 o 
  13   0   2       83.08      112.47      5.17 o 
  14   0   2        2.10        1.56      0.53 o 
  15   0   2       10.98       11.63      2.11 o 
   1   1   2        3.64        1.88      0.44 o 
   2   1   2     4632.46     4356.59     37.90 o 
   3   1   2     3590.74     3345.03     37.25 o 
   4   1   2       34.00       43.48      1.62 o 
   5   1   2      586.78      568.12     21.97 o 
   6   1   2     3819.31     3767.71     71.12 o 
   7   1   2      140.01      121.30      4.97 o 
   8   1   2       95.23      104.08      2.52 o 
   9   1   2       58.99       50.19      3.11 o 
  10   1   2        2.43        2.90      0.51 o 
  11   1   2       29.48       27.87      4.91 o 
  12   1   2       74.79       82.25      7.56 o 
  13   1   2      124.39      156.75      3.19 o 
  14   1   2        0.40        0.62      1.05 o 
  15   1   2        2.14        2.01      1.00 o 
  16   1   2        0.46        0.26      1.05 o 
   0   2   2     9566.54     9526.31    103.66 o 
   1   2   2     6022.30     5570.77    109.14 o 
   2   2   2      296.78      262.39      2.98 o 
   3   2   2      100.29      122.26      4.84 o 
   4   2   2      607.76      532.81      6.38 o 
   5   2   2      650.35      654.15     19.88 o 
   6   2   2     2048.24     2150.38     33.12 o 
   7   2   2       41.87       51.37      2.31 o 
   8   2   2      712.85      794.64     19.67 o 
   9   2   2       89.48       97.74      3.68 o 
  10   2   2        6.31        7.10      1.26 o 
  11   2   2       35.47       28.72      2.15 o 
  12   2   2       24.35       19.56      1.74 o 
  13   2   2      186.02      251.79     11.72 o 
  14   2   2       34.23       31.64      5.60 o 
  15   2   2        4.45        2.31      2.23 o 
  16   2   2        3.52        2.64      2.37 o 
   1   3   2      222.10      202.82      3.71 o 
   2   3   2      366.70      322.12      3.80 o 
   3   3   2       16.43       19.52      1.11 o 
   4   3   2     1035.83      893.28      9.55 o 
   5   3   2      203.71      183.87      2.49 o 
   6   3   2      367.48      372.01     10.34 o 
   7   3   2      311.38      301.72      4.47 o 
   8   3   2       59.04       50.90      2.22 o 
   9   3   2        6.19        7.15      2.27 o 
  10   3   2      193.19      214.45      5.69 o 
  11   3   2       80.93      112.13      3.17 o 
  12   3   2       91.92      116.76      3.23 o 
  13   3   2        2.12        3.67      1.12 o 
  14   3   2        0.72        1.43      0.82 o 
  15   3   2        1.65        0.04      0.79 o 
   0   4   2     6939.28     6360.79     74.39 o 
   1   4   2      488.81      409.67      5.06 o 
   2   4   2      149.08      152.07      2.55 o 
   3   4   2     3230.14     2864.83     25.73 o 
   4   4   2      325.97      274.74      9.14 o 
   5   4   2      721.19      688.22      7.38 o 
   6   4   2     1502.00     1667.09     16.94 o 
   7   4   2      278.96      282.37      4.91 o 
   8   4   2        1.06        1.75      0.67 o 
   9   4   2       76.28       66.30      1.71 o 
  10   4   2       31.93       21.57      2.61 o 
  11   4   2       33.16       32.24      2.16 o 
  12   4   2       87.87       98.44      3.27 o 
  13   4   2       21.04       14.23      1.50 o 
  14   4   2       17.27       11.54      2.52 o 
  15   4   2        5.09        1.56      1.31 o 
   1   5   2     8806.64     8751.85     68.38 o 
   2   5   2       13.99       11.54      1.20 o 
   3   5   2     1375.23     1266.40     11.49 o 
   4   5   2     3003.18     2838.16     24.02 o 
   5   5   2       92.02       73.45      2.25 o 
   6   5   2      505.58      567.52      6.28 o 
   7   5   2      202.08      186.49      3.41 o 
   8   5   2        0.03        1.58      0.92 o 
   9   5   2       48.26       49.43      3.22 o 
  10   5   2      217.50      246.48      5.38 o 
  11   5   2      165.71      204.26      5.84 o 
  12   5   2        0.24        1.53      1.16 o 
  13   5   2       57.62       64.01      3.98 o 
  14   5   2        0.09       -0.90      1.19 o 
  15   5   2        7.04        3.84      1.64 o 
   0   6   2       72.35       73.82      3.35 o 
   1   6   2      792.27      858.55      8.76 o 
   2   6   2      691.15      700.84      9.04 o 
   3   6   2      337.50      320.81      4.53 o 
   4   6   2        0.36        0.82      1.36 o 
   5   6   2        7.95        4.83      1.02 o 
   6   6   2       30.43       38.43      1.63 o 
   7   6   2      167.02      162.27      6.83 o 
   8   6   2      133.45      129.76      3.00 o 
   9   6   2      389.84      432.27      5.99 o 
  10   6   2       88.38       95.24      2.40 o 
  11   6   2       85.93       90.97      3.23 o 
  12   6   2       36.10       36.99      2.57 o 
  13   6   2        0.04       -1.09      1.70 o 
  14   6   2        0.27        0.42      1.45 o 
   1   7   2     1304.83     1387.78     12.87 o 
   2   7   2      391.08      395.48      5.48 o 
   3   7   2       43.48       37.49      2.47 o 
   4   7   2      730.64      781.79     25.79 o 
   5   7   2      105.44       97.26      2.91 o 
   6   7   2       15.65       16.03      1.57 o 
   7   7   2        7.11        6.43      1.39 o 
   8   7   2        0.14        1.19      1.73 o 
   9   7   2      112.84      118.04      2.61 o 
  10   7   2       98.74      111.07      2.78 o 
  11   7   2        0.28        3.17      4.35 o 
  12   7   2        0.92       -0.19      0.79 o 
  13   7   2       18.95       16.97      2.11 o 
  14   7   2        3.67        1.94      2.11 o 
   0   8   2      558.48      577.44     10.15 o 
   1   8   2      280.92      288.62      5.80 o 
   2   8   2      896.27      891.73      9.62 o 
   3   8   2      944.25      993.63     10.50 o 
   4   8   2       68.49       63.59      2.19 o 
   5   8   2      733.04      755.73      9.02 o 
   6   8   2       30.61       26.32      1.76 o 
   7   8   2      334.04      380.58      6.49 o 
   8   8   2       39.93       35.98      2.69 o 
   9   8   2      427.65      540.71      6.95 o 
  10   8   2        0.01        0.89      1.98 o 
  11   8   2      219.65      290.40      5.43 o 
  12   8   2       10.13        5.81      1.45 o 
  13   8   2        0.12        0.25      1.85 o 
   1   9   2      779.29      846.05      9.37 o 
   2   9   2      350.11      325.05      5.39 o 
   3   9   2     1079.66     1018.60     11.02 o 
   4   9   2      270.75      288.00      5.24 o 
   5   9   2       96.01       86.77      2.78 o 
   6   9   2       74.01       60.36      2.40 o 
   7   9   2        9.83       11.47      1.75 o 
   8   9   2        0.31        2.39      1.30 o 
   9   9   2       57.69       60.66      3.40 o 
  10   9   2      135.48      155.89      7.51 o 
  11   9   2       43.53       49.10      2.17 o 
  12   9   2        7.19        3.67      1.47 o 
  13   9   2        3.24        2.03      1.83 o 
   0  10   2      795.32      852.97     14.25 o 
   1  10   2       28.32       24.41      3.28 o 
   2  10   2      177.60      185.18      4.98 o 
   3  10   2      144.47      146.77      3.87 o 
   4  10   2        3.73        1.58      1.78 o 
   5  10   2        0.38        1.02      1.58 o 
   6  10   2       34.44       32.06      5.59 o 
   7  10   2       51.63       38.06      2.34 o 
   8  10   2        0.02        1.11      1.58 o 
   9  10   2        4.45        5.88      1.65 o 
  10  10   2        0.00        0.58      2.11 o 
  11  10   2        3.93        2.07      1.96 o 
  12  10   2        0.01        0.00      0.71 o 
   1  11   2       86.87       80.40      3.79 o 
   2  11   2        0.60       -2.97      1.98 o 
   3  11   2      209.73      233.49      5.08 o 
   4  11   2       31.53       30.88      6.32 o 
   5  11   2       12.99       12.29      4.09 o 
   6  11   2      212.34      233.06      5.21 o 
   7  11   2       24.04       20.09      2.49 o 
   8  11   2       49.47       42.47      2.16 o 
   9  11   2        2.84        3.32      1.44 o 
  10  11   2        3.35        1.71      1.12 o 
  11  11   2        0.01        1.09      1.03 o 
   0  12   2      134.07      152.38      6.02 o 
   1  12   2      159.64      180.20      4.91 o 
   2  12   2      206.76      238.43      5.42 o 
   3  12   2       12.91        6.12      1.94 o 
   4  12   2        2.56        1.46      1.69 o 
   5  12   2      129.42      141.95      4.10 o 
   6  12   2        4.48        1.57      2.89 o 
   7  12   2       44.60       42.18      2.81 o 
   8  12   2        0.85       -0.13      1.44 o 
   9  12   2       14.16        9.44      1.58 o 
  10  12   2        1.18        1.80      1.20 o 
   1  13   2       10.58       11.42      2.24 o 
   2  13   2        4.49        9.52      2.27 o 
   3  13   2       75.67       89.89      3.37 o 
   4  13   2        0.20        1.53      1.76 o 
   5  13   2       23.47       19.62      2.12 o 
   6  13   2       19.95       20.62      2.33 o 
   7  13   2       18.55       14.16      1.97 o 
   8  13   2        6.70        4.05      1.58 o 
   9  13   2        0.00       -0.29      1.65 o 
   0  14   2        8.93        7.36      3.16 o 
   1  14   2        9.25       10.84      2.41 o 
   2  14   2       13.77       19.66      2.45 o 
   3  14   2        6.89        4.19      2.64 o 
   4  14   2       16.62       15.52      2.39 o 
   5  14   2       26.57       29.59      2.88 o 
   6  14   2       16.36       12.85      2.91 o 
   7  14   2        0.07        0.39      1.45 o 
   1  15   2        0.27        5.13      2.24 o 
   2  15   2        2.02        1.33      2.06 o 
   3  15   2        0.56        1.43      1.95 o 
   4  15   2        3.95        6.56      2.22 o 
   5  15   2        0.39       -0.49      1.86 o 
   1   1   3    19724.31    20214.24    194.58 o 
   2   1   3    68826.42    88089.09   1448.33 o 
   3   1   3     3928.70     3605.14     34.65 o 
   4   1   3      308.10      244.91     12.14 o 
   5   1   3     2404.33     2428.22     32.23 o 
   6   1   3     1135.14     1215.49     18.16 o 
   7   1   3       10.52       12.01      1.29 o 
   8   1   3        5.52        4.33      1.44 o 
   9   1   3        2.61        2.24      0.82 o 
  10   1   3       38.59       30.95      1.73 o 
  11   1   3      494.81      649.43      8.78 o 
  12   1   3        3.26        3.22      3.69 o 
  13   1   3       51.55       57.79      2.96 o 
  14   1   3        0.73        0.53      0.51 o 
  15   1   3       23.74       26.93      5.97 o 
   0   2   3     1366.41     1431.13     22.26 o 
   1   2   3     1915.85     1871.33     15.95 o 
   2   2   3      833.03      798.03     12.44 o 
   3   2   3     3554.38     3427.95     62.67 o 
   4   2   3     1303.63     1198.66     12.71 o 
   5   2   3     2485.29     2145.33     28.00 o 
   6   2   3      781.13      769.97     24.30 o 
   7   2   3     3335.77     3522.41     35.87 o 
   8   2   3      327.17      348.47     12.69 o 
   9   2   3      728.53      880.16     10.92 o 
  10   2   3       11.35        9.82      1.26 o 
  11   2   3      505.38      651.70      9.66 o 
  12   2   3       10.05       10.84      1.29 o 
  13   2   3        9.27        5.83      1.14 o 
  14   2   3       50.32       51.04      4.47 o 
  15   2   3        7.61        4.14      1.58 o 
   1   3   3     1431.54     1192.12     12.30 o 
   2   3   3     1244.69     1106.09      9.97 o 
   3   3   3     1561.86     1515.16     15.26 o 
   4   3   3     1070.95     1002.53      8.76 o 
   5   3   3        2.05        2.31      0.51 o 
   6   3   3       13.65        7.78      1.14 o 
   7   3   3      224.99      213.11      5.00 o 
   8   3   3      253.22      242.14     12.00 o 
   9   3   3       78.48       72.01      2.34 o 
  10   3   3      468.23      574.96      9.39 o 
  11   3   3       10.83        8.19      1.54 o 
  12   3   3       37.72       42.97      3.55 o 
  13   3   3        6.46        2.16      1.05 o 
  14   3   3       52.67       50.97      2.17 o 
  15   3   3       20.75       13.24      3.16 o 
   0   4   3      955.53      863.00     11.49 o 
   1   4   3      694.10      661.54     14.27 o 
   2   4   3       22.55       25.21      1.30 o 
   3   4   3      477.88      466.04     12.31 o 
   4   4   3      218.87      224.85      3.40 o 
   5   4   3        0.18        0.75      0.98 o 
   6   4   3      153.99      167.42      2.67 o 
   7   4   3      164.46      195.08      7.27 o 
   8   4   3      103.28       86.02      2.56 o 
   9   4   3        0.51       -0.04      1.15 o 
  10   4   3      393.03      508.72      7.72 o 
  11   4   3       45.32       39.61      2.08 o 
  12   4   3       37.21       32.00      2.14 o 
  13   4   3       38.98       37.21      2.19 o 
  14   4   3       76.46       86.07      2.84 o 
  15   4   3        0.33       -0.63      1.02 o 
   1   5   3       88.94      132.74      2.81 o 
   2   5   3     1222.69     1370.09     11.94 o 
   3   5   3     1324.39     1335.99     26.89 o 
   4   5   3      307.34      263.62      6.33 o 
   5   5   3      848.80      895.08     22.85 o 
   6   5   3      435.95      488.74      6.82 o 
   7   5   3        4.18        1.69      0.62 o 
   8   5   3       23.85       18.56      3.59 o 
   9   5   3        2.21        0.76      1.26 o 
  10   5   3      304.30      363.19      7.65 o 
  11   5   3       17.98       17.37      3.59 o 
  12   5   3        2.18        3.18      1.40 o 
  13   5   3        0.58        2.19      1.15 o 
  14   5   3       22.35       19.14      2.11 o 
  15   5   3        0.38        1.42      0.96 o 
   0   6   3      143.54       95.64      3.48 o 
   1   6   3       60.54       76.78      2.22 o 
   2   6   3      337.76      343.00      9.88 o 
   3   6   3     1748.71     1841.31     16.09 o 
   4   6   3       95.52       84.45      2.21 o 
   5   6   3      193.75      150.25      3.38 o 
   6   6   3       31.59       36.51      1.67 o 
   7   6   3      447.27      487.93     13.27 o 
   8   6   3       10.14        8.18      1.70 o 
   9   6   3      108.87      117.78      2.67 o 
  10   6   3       39.03       38.28      3.06 o 
  11   6   3       77.99       79.32      3.19 o 
  12   6   3        1.45        0.82      1.39 o 
  13   6   3        1.53        0.83      1.32 o 
  14   6   3        0.30        0.87      0.94 o 
   1   7   3     2644.97     2674.43     24.30 o 
   2   7   3       70.37       65.31      2.23 o 
   3   7   3      257.92      278.62      4.40 o 
   4   7   3       85.22       98.62      4.51 o 
   5   7   3      298.49      300.20      5.87 o 
   6   7   3      358.11      366.78      5.04 o 
   7   7   3       65.95       66.84      3.31 o 
   8   7   3        0.88        3.28      1.19 o 
   9   7   3        1.10        0.55      1.85 o 
  10   7   3       20.66       12.45      4.01 o 
  11   7   3      130.54      171.82     11.54 o 
  12   7   3       22.08       17.48      1.97 o 
  13   7   3       29.61       27.32      2.33 o 
  14   7   3        2.73        1.66      1.16 o 
   0   8   3      195.17      187.55      5.33 o 
   1   8   3       50.28       47.36      3.46 o 
   2   8   3        2.26        4.60      1.50 o 
   3   8   3      208.28      223.44      5.34 o 
   4   8   3      150.83      156.01      4.39 o 
   5   8   3      100.10       94.76      2.79 o 
   6   8   3       13.11       15.19      1.95 o 
   7   8   3        3.21        4.98      1.38 o 
   8   8   3       88.66      106.03      2.84 o 
   9   8   3      137.83      148.95      4.93 o 
  10   8   3        9.83        8.04      2.87 o 
  11   8   3        2.24        2.88      1.69 o 
  12   8   3        3.22        4.51      1.81 o 
  13   8   3       12.44        8.04      1.63 o 
   1   9   3       34.82       29.66      2.44 o 
   2   9   3      203.54      187.54      3.77 o 
   3   9   3      232.65      239.99      7.30 o 
   4   9   3      348.67      379.57      5.82 o 
   5   9   3        0.14        0.27      1.70 o 
   6   9   3       44.73       40.87      2.45 o 
   7   9   3       25.74       20.72      1.98 o 
   8   9   3       83.54       81.37      2.88 o 
   9   9   3        2.78        3.93      1.73 o 
  10   9   3        1.89        1.02      1.20 o 
  11   9   3       70.85       69.20      2.82 o 
  12   9   3       32.01       26.52      2.36 o 
  13   9   3        0.33       -0.33      2.87 o 
   0  10   3        0.03        4.46      2.87 o 
   1  10   3        1.37        7.90      2.24 o 
   2  10   3        0.19        2.37      2.04 o 
   3  10   3      292.49      295.47      5.13 o 
   4  10   3       65.85       67.51      2.81 o 
   5  10   3       70.79       73.10      3.19 o 
   6  10   3        0.10        2.60      1.30 o 
   7  10   3      229.07      263.65      8.95 o 
   8  10   3        2.89        1.99      1.22 o 
   9  10   3        0.03        0.70      1.02 o 
  10  10   3       12.31        6.32      1.38 o 
  11  10   3        3.98        0.94      0.83 o 
  12  10   3       28.26       22.31      2.41 o 
   1  11   3       77.75       90.13      3.78 o 
   2  11   3       70.93       69.54      3.15 o 
   3  11   3      409.71      503.21      7.22 o 
   4  11   3      155.28      164.15      6.83 o 
   5  11   3        5.18        7.07      1.93 o 
   6  11   3       30.53       27.44      2.22 o 
   7  11   3       11.81       10.45      1.65 o 
   8  11   3       22.46       15.66      1.76 o 
   9  11   3       10.49        8.86      1.70 o 
  10  11   3        1.24        1.03      1.02 o 
  11  11   3       10.33        8.95      2.91 o 
   0  12   3      334.42      343.06      9.03 o 
   1  12   3      201.26      233.02      5.07 o 
   2  12   3       12.68       14.83      2.51 o 
   3  12   3        1.43        6.71      4.34 o 
   4  12   3       56.43       44.56      2.68 o 
   5  12   3       30.68       34.80      2.87 o 
   6  12   3       14.07       10.58      1.73 o 
   7  12   3       18.38       15.31      2.14 o 
   8  12   3        3.39        0.59      1.33 o 
   9  12   3       13.43        9.50      1.58 o 
  10  12   3        0.02        1.54      1.00 o 
   1  13   3        0.23       -1.22      2.14 o 
   2  13   3        3.47        4.39      2.02 o 
   3  13   3       22.18       17.31      2.24 o 
   4  13   3        0.65        1.58      1.60 o 
   5  13   3        1.61       -0.08      1.57 o 
   6  13   3        0.00        1.24      1.60 o 
   7  13   3        4.81        1.92      1.58 o 
   8  13   3        9.79       10.41      1.99 o 
   0  14   3       34.01       27.69      4.27 o 
   1  14   3        0.84        9.12      2.26 o 
   2  14   3        0.21        3.74      2.14 o 
   3  14   3       17.25       16.09      2.91 o 
   4  14   3        1.61       -1.36      1.85 o 
   5  14   3       36.60       40.34      2.98 o 
   6  14   3        0.97        0.54      1.77 o 
   7  14   3        4.97        7.60      3.42 o 
   1  15   3       71.34       89.07      3.79 o 
   2  15   3        2.41        1.38      2.62 o 
   3  15   3       43.52       55.85      3.25 o 
   4  15   3       11.90        5.89      3.02 o 
   0   0   4     2445.27     2315.96     39.49 o 
   1   0   4     6016.80     5579.00     59.71 o 
   3   0   4     1259.99     1143.53     14.34 o 
   4   0   4      954.50      804.17     10.16 o 
   5   0   4      870.87      979.92     15.29 o 
   6   0   4      530.50      392.25      9.02 o 
   7   0   4     2258.77     2574.43     44.72 o 
   8   0   4      115.18      109.76      3.75 o 
   9   0   4     1189.38     1404.76     25.61 o 
  10   0   4       10.31        8.44      2.64 o 
  11   0   4       66.85       61.27      4.59 o 
  12   0   4      192.98      262.81      8.94 o 
  13   0   4       46.50       50.82      4.17 o 
  14   0   4        7.09       13.71      2.87 o 
  15   0   4       22.73       23.74      3.48 o 
   1   1   4    14598.63    14528.21    142.68 o 
   2   1   4     9384.10     9095.09    152.05 o 
   3   1   4       73.86      104.72      2.00 o 
   4   1   4      164.64      187.86      2.65 o 
   5   1   4      323.33      265.30      9.74 o 
   6   1   4     1027.22     1116.13     34.68 o 
   7   1   4      337.52      357.22      7.03 o 
   8   1   4      285.37      285.60      4.46 o 
   9   1   4      180.29      214.73      4.17 o 
  10   1   4       73.72       91.55      3.27 o 
  11   1   4       46.04       55.57      1.86 o 
  12   1   4       43.19       46.28      6.54 o 
  13   1   4        7.38        8.59      1.68 o 
  14   1   4       19.56       15.50      2.54 o 
  15   1   4       10.59       10.81      5.67 o 
   0   2   4     2078.67     1964.72     24.67 o 
   1   2   4     3525.27     3290.00     28.34 o 
   2   2   4     1945.28     1889.91     41.31 o 
   3   2   4     2131.39     2241.71     22.29 o 
   4   2   4        5.74        6.59      1.32 o 
   5   2   4      906.15      972.43     40.49 o 
   6   2   4        3.16       -0.04      0.92 o 
   7   2   4      141.96      123.31      4.13 o 
   8   2   4      205.83      207.29      9.88 o 
   9   2   4       55.32       46.40      2.12 o 
  10   2   4       40.74       53.59      5.01 o 
  11   2   4        2.20        3.45      1.44 o 
  12   2   4        4.06        2.13      0.75 o 
  13   2   4       49.66       50.79      2.07 o 
  14   2   4       27.32       29.91      2.45 o 
  15   2   4       14.42       13.72      3.16 o 
   1   3   4     2216.49     2085.98     20.08 o 
   2   3   4       62.15       60.34      4.04 o 
   3   3   4      181.56      189.46      2.99 o 
   4   3   4     3723.33     3606.90     29.26 o 
   5   3   4      274.59      276.64      3.45 o 
   6   3   4       33.91       33.77      1.70 o 
   7   3   4      491.53      518.76     21.67 o 
   8   3   4        0.58        0.59      1.25 o 
   9   3   4       29.92       31.54      3.32 o 
  10   3   4      830.42     1108.61     21.80 o 
  11   3   4        0.04        2.60      1.31 o 
  12   3   4       12.93        9.48      3.71 o 
  13   3   4       25.70       20.91      1.59 o 
  14   3   4       24.34       17.14      1.61 o 
  15   3   4        1.71        1.33      1.65 o 
   0   4   4     1006.59      866.50     11.52 o 
   1   4   4      123.20      110.47      2.17 o 
   2   4   4     2453.26     2301.20     56.59 o 
   3   4   4      296.46      332.60      4.55 o 
   4   4   4      775.23      643.91      6.42 o 
   5   4   4       45.24       30.31      3.43 o 
   6   4   4        1.14        3.67      1.99 o 
   7   4   4      409.14      437.09      6.53 o 
   8   4   4      242.45      270.63      4.94 o 
   9   4   4      240.62      252.76      4.77 o 
  10   4   4      225.46      251.70      5.08 o 
  11   4   4       35.54       27.27      2.14 o 
  12   4   4      128.21      173.27      3.94 o 
  13   4   4       18.77       16.94      1.55 o 
  14   4   4        2.79        2.70      1.12 o 
  15   4   4        2.07        1.77      1.57 o 
   1   5   4     1256.54     1082.11     19.87 o 
   2   5   4       72.90       73.13      2.26 o 
   3   5   4      316.95      244.38      4.57 o 
   4   5   4       84.84       63.02      1.90 o 
   5   5   4      458.68      491.34      6.36 o 
   6   5   4      441.21      414.39      5.36 o 
   7   5   4       73.37       86.46      2.14 o 
   8   5   4      220.35      245.74      5.26 o 
   9   5   4      127.26      142.63      4.28 o 
  10   5   4       39.47       38.74      2.35 o 
  11   5   4        0.28       -0.39      1.38 o 
  12   5   4        5.41        4.38      1.33 o 
  13   5   4        2.01        0.83      1.14 o 
  14   5   4        2.32        2.30      1.23 o 
   0   6   4      825.54      840.79     12.26 o 
   1   6   4       68.99       88.34      3.72 o 
   2   6   4      116.68      127.58      2.98 o 
   3   6   4      225.38      207.93      3.64 o 
   4   6   4      374.21      406.80      5.10 o 
   5   6   4      466.01      476.78     12.74 o 
   6   6   4       48.52       52.59      1.74 o 
   7   6   4      337.68      340.30      5.08 o 
   8   6   4       31.71       24.03      1.22 o 
   9   6   4       92.83       85.71      2.50 o 
  10   6   4       24.04       24.96      2.43 o 
  11   6   4        0.08       -0.34      1.58 o 
  12   6   4        4.31        6.59      1.70 o 
  13   6   4        0.22        1.04      2.25 o 
  14   6   4        7.83        4.58      1.41 o 
   1   7   4       17.82       17.46      1.75 o 
   2   7   4       10.96       15.09      1.47 o 
   3   7   4      109.98      100.75      2.65 o 
   4   7   4       45.65       43.98      3.44 o 
   5   7   4      239.51      266.56      5.58 o 
   6   7   4        7.28        9.01      1.37 o 
   7   7   4       76.94       76.63      2.31 o 
   8   7   4       28.84       40.90      2.25 o 
   9   7   4      146.27      151.20      3.11 o 
  10   7   4        8.18        5.53      0.94 o 
  11   7   4       27.81       32.76      2.81 o 
  12   7   4        2.08        3.27      1.63 o 
  13   7   4        0.64        1.65      1.41 o 
  14   7   4        0.91       -0.13      1.87 o 
   0   8   4       49.09       35.53      2.90 o 
   1   8   4       95.43       98.77      2.95 o 
   2   8   4      226.84      197.36      4.16 o 
   3   8   4      354.33      340.78      5.09 o 
   4   8   4        5.36        5.25      1.38 o 
   5   8   4      375.78      411.60      6.06 o 
   6   8   4       98.23      102.54      2.90 o 
   7   8   4      695.16      808.02      9.15 o 
   8   8   4      190.37      208.24      6.56 o 
   9   8   4      106.33       98.95      6.85 o 
  10   8   4        1.72        2.72      1.83 o 
  11   8   4       12.82       13.19      3.94 o 
  12   8   4        8.38        9.43      3.81 o 
  13   8   4       24.33       19.02      2.48 o 
   1   9   4      476.94      435.80      7.28 o 
   2   9   4        3.82        3.32      1.50 o 
   3   9   4       18.34       19.27      2.07 o 
   4   9   4      164.64      188.87      4.42 o 
   5   9   4      332.29      381.02      6.05 o 
   6   9   4       82.35       82.58      2.71 o 
   7   9   4        0.14        2.62      1.39 o 
   8   9   4       13.41       10.27      1.60 o 
   9   9   4        0.72       -0.98      1.77 o 
  10   9   4       56.30       51.95      1.96 o 
  11   9   4        5.13        2.73      0.78 o 
  12   9   4        5.56        2.53      1.51 o 
   0  10   4      217.42      240.68      7.05 o 
   1  10   4       17.50       12.44      1.94 o 
   2  10   4        2.13       -0.79      1.68 o 
   3  10   4      102.89       99.37      5.01 o 
   4  10   4      182.75      205.98      4.28 o 
   5  10   4        4.57        2.91      2.77 o 
   6  10   4        4.57        5.48      1.85 o 
   7  10   4       24.48       19.77      2.23 o 
   8  10   4        4.34        0.43      1.32 o 
   9  10   4        0.76        0.49      1.37 o 
  10  10   4        6.32        4.43      1.10 o 
  11  10   4        4.03        3.24      1.15 o 
  12  10   4        3.24        3.12      1.58 o 
   1  11   4       21.65       22.42      3.06 o 
   2  11   4      341.25      374.81      6.60 o 
   3  11   4        4.61        1.58      3.44 o 
   4  11   4      150.89      155.48      8.09 o 
   5  11   4       18.88       15.07      2.04 o 
   6  11   4        9.56        6.18      1.68 o 
   7  11   4        2.65        3.20      2.11 o 
   8  11   4        3.32        4.61      2.23 o 
   9  11   4        5.50        2.24      1.19 o 
  10  11   4        0.01        0.92      1.87 o 
  11  11   4        7.71        3.27      3.55 o 
   0  12   4       11.76       11.29      3.38 o 
   1  12   4      235.44      291.45     20.17 o 
   2  12   4      138.26      164.55      8.96 o 
   3  12   4       67.21       62.68      3.64 o 
   4  12   4        1.00        4.99      1.86 o 
   5  12   4        0.59        3.55      1.68 o 
   6  12   4        0.45        3.96      1.71 o 
   7  12   4       17.68       15.43      2.69 o 
   8  12   4        4.40        2.58      1.53 o 
   9  12   4        1.09        0.89      1.99 o 
  10  12   4        0.33        0.59      1.17 o 
   1  13   4       63.90       73.35      5.33 o 
   2  13   4       19.64       22.46      2.45 o 
   3  13   4        1.12        6.48      2.13 o 
   4  13   4       13.93       10.71      1.97 o 
   5  13   4        0.07        3.10      3.02 o 
   6  13   4       23.48       14.94      2.04 o 
   7  13   4       50.80       49.47      2.66 o 
   8  13   4       30.80       36.20      3.94 o 
   0  14   4       44.60       42.41      4.22 o 
   1  14   4       39.49       34.62      2.99 o 
   2  14   4       20.52       18.65      2.40 o 
   3  14   4        3.38        4.51      2.23 o 
   4  14   4       24.90       24.45      5.39 o 
   5  14   4        0.01        0.13      1.87 o 
   6  14   4        0.36        3.07      2.90 o 
   1  15   4        0.46        1.46      2.36 o 
   2  15   4        0.03        2.51      2.90 o 
   3  15   4        0.00        6.00      4.62 o 
   1   1   5     3502.21     3207.23     97.37 o 
   2   1   5      945.46      808.97      9.76 o 
   3   1   5      252.66      230.13      3.64 o 
   4   1   5     1877.42     1778.74     21.94 o 
   5   1   5      675.70      696.78     21.67 o 
   6   1   5     1686.49     1737.60     29.76 o 
   7   1   5       91.38      106.22      3.08 o 
   8   1   5        0.35        1.41      1.07 o 
   9   1   5       77.73       77.23      6.67 o 
  10   1   5       47.08       49.25      3.68 o 
  11   1   5       57.46       48.13      2.25 o 
  12   1   5        1.99        3.91      1.77 o 
  13   1   5       29.46       32.93      5.82 o 
  14   1   5        3.42        4.48      1.78 o 
  15   1   5       35.30       40.25      2.90 o 
   0   2   5      825.06      654.48     13.34 o 
   1   2   5      535.84      434.85      5.21 o 
   2   2   5      824.61      728.39      7.12 o 
   3   2   5      421.56      436.87      5.29 o 
   4   2   5      449.41      399.47     17.54 o 
   5   2   5      178.41      154.14      2.88 o 
   6   2   5      661.29      625.95      8.57 o 
   7   2   5       50.84       46.97      3.13 o 
   8   2   5       18.59       22.58      3.53 o 
   9   2   5      139.57      135.01      5.44 o 
  10   2   5      349.10      416.64      7.00 o 
  11   2   5        2.90        2.37      0.92 o 
  12   2   5        7.13        9.27      1.19 o 
  13   2   5       22.07       14.38      3.98 o 
  14   2   5       29.71       42.32      6.32 o 
  15   2   5        2.02        3.43      1.75 o 
   1   3   5        8.90       12.42      1.21 o 
   2   3   5      594.72      459.17      9.75 o 
   3   3   5      480.74      436.79      5.51 o 
   4   3   5      281.68      219.07      3.37 o 
   5   3   5       92.19       97.84      2.24 o 
   6   3   5      938.53      901.67     19.02 o 
   7   3   5      233.49      270.03      9.59 o 
   8   3   5      392.66      443.49      7.70 o 
   9   3   5      107.69      117.24      4.60 o 
  10   3   5       39.36       35.70      2.32 o 
  11   3   5       42.68       42.88      5.14 o 
  12   3   5       96.83      107.75      3.75 o 
  13   3   5        1.36        0.48      1.02 o 
  14   3   5       24.56       14.72      1.62 o 
  15   3   5        0.54       -0.18      1.39 o 
   0   4   5      235.90      226.91      4.89 o 
   1   4   5       20.72       24.68      3.47 o 
   2   4   5      174.80      184.03      3.12 o 
   3   4   5      960.54      956.70      9.60 o 
   4   4   5      450.87      426.63      8.40 o 
   5   4   5       11.10       15.30      1.10 o 
   6   4   5      509.34      504.93     25.00 o 
   7   4   5        3.23        1.97      0.90 o 
   8   4   5        0.05        2.66      2.08 o 
   9   4   5        1.20        1.88      1.60 o 
  10   4   5       62.18       56.46      2.57 o 
  11   4   5        2.78        2.16      0.92 o 
  12   4   5        6.01        3.70      1.16 o 
  13   4   5       11.39       12.46      5.54 o 
  14   4   5        0.29        0.12      3.55 o 
  15   4   5        5.87        6.59      2.41 o 
   1   5   5      235.01      181.96      3.69 o 
   2   5   5     1849.60     1797.96     16.63 o 
   3   5   5       21.35       16.09      1.37 o 
   4   5   5      747.59      734.13     37.95 o 
   5   5   5        3.59        1.98      0.93 o 
   6   5   5       17.91       15.73      1.45 o 
   7   5   5        2.15        0.83      0.63 o 
   8   5   5       78.10       66.84      3.19 o 
   9   5   5       81.60       83.76      2.97 o 
  10   5   5        0.31        1.02      1.29 o 
  11   5   5       65.76       69.66      5.59 o 
  12   5   5        0.03       -0.55      1.12 o 
  13   5   5       12.24        9.67      1.53 o 
  14   5   5        1.09        2.08      0.90 o 
   0   6   5     6281.36     6625.05     85.79 o 
   1   6   5     1612.63     1714.32     20.37 o 
   2   6   5       42.30       33.72      1.87 o 
   3   6   5      295.55      295.01      4.34 o 
   4   6   5     1328.31     1368.70     14.93 o 
   5   6   5        4.46        7.33      1.20 o 
   6   6   5      587.75      616.33     13.72 o 
   7   6   5      121.46      124.27      5.62 o 
   8   6   5      276.17      306.91      5.41 o 
   9   6   5      263.07      290.53      6.07 o 
  10   6   5       10.30        9.22      1.81 o 
  11   6   5       27.68       19.23      2.11 o 
  12   6   5        0.05       -0.38      1.32 o 
  13   6   5        3.01        2.03      3.31 o 
  14   6   5       24.70       26.22      2.51 o 
   1   7   5     1146.94     1224.80     17.09 o 
   2   7   5      134.61      129.18      3.00 o 
   3   7   5       50.12       43.34      1.89 o 
   4   7   5      675.99      685.22     16.18 o 
   5   7   5       57.44       58.57      5.10 o 
   6   7   5     1157.36     1366.49     15.63 o 
   7   7   5      556.59      615.85     10.90 o 
   8   7   5      385.65      441.69      7.33 o 
   9   7   5        1.99        1.30      0.91 o 
  10   7   5       60.68       61.40      3.17 o 
  11   7   5       40.76       28.92      4.89 o 
  12   7   5       46.84       46.02      3.03 o 
  13   7   5        9.04        7.77      3.82 o 
   0   8   5      294.80      289.41      6.63 o 
   1   8   5       58.65       59.40      2.48 o 
   2   8   5      159.96      156.47      3.65 o 
   3   8   5        3.87        1.56      3.93 o 
   4   8   5       35.87       43.96      2.20 o 
   5   8   5       17.01       18.18      2.48 o 
   6   8   5       11.72        8.50      1.65 o 
   7   8   5      211.24      250.41      9.30 o 
   8   8   5        7.95        5.81      1.45 o 
   9   8   5        5.15        4.29      1.19 o 
  10   8   5        0.36        0.26      0.74 o 
  11   8   5        2.28        1.98      1.50 o 
  12   8   5        1.61        1.81      2.24 o 
  13   8   5       28.00       26.88      2.92 o 
   1   9   5      189.84      209.47      4.81 o 
   2   9   5      263.77      287.93      5.41 o 
   3   9   5       44.70       38.72      2.42 o 
   4   9   5        1.39        1.43      1.58 o 
   5   9   5        3.67        4.81      1.76 o 
   6   9   5      241.65      269.50      4.90 o 
   7   9   5        3.61        3.58      1.83 o 
   8   9   5      170.95      205.46      4.24 o 
   9   9   5        0.42        2.64      2.51 o 
  10   9   5       29.08       26.23      2.95 o 
  11   9   5        4.82        1.31      2.78 o 
  12   9   5        0.63        1.02      3.16 o 
   0  10   5     1509.35     1619.29     22.26 o 
   1  10   5       18.59       14.30      7.16 o 
   2  10   5      397.06      416.26      6.97 o 
   3  10   5       19.09       17.64      2.44 o 
   4  10   5        0.46        7.45      2.24 o 
   5  10   5      414.19      467.06      7.94 o 
   6  10   5       70.18       75.99      6.70 o 
   7  10   5        0.37        2.63      1.50 o 
   8  10   5        0.90        1.46      1.30 o 
   9  10   5        7.51        5.70      1.12 o 
  10  10   5       58.67       64.33      3.47 o 
  11  10   5        0.18        2.39      2.51 o 
   1  11   5       51.73       50.26      5.39 o 
   2  11   5       38.69       37.28      2.66 o 
   3  11   5       13.97       11.67      2.16 o 
   4  11   5        2.49        6.14      1.99 o 
   5  11   5      121.66      143.47      3.98 o 
   6  11   5       32.51       30.83      2.46 o 
   7  11   5        0.99        1.38      1.40 o 
   8  11   5       46.18       47.89      2.81 o 
   9  11   5        5.90        5.78      1.71 o 
  10  11   5        3.20        1.99      0.99 o 
   0  12   5       77.58      114.90      5.57 o 
   1  12   5      111.67      124.85      4.18 o 
   2  12   5        0.20        3.41      1.87 o 
   3  12   5        6.27        7.89      1.96 o 
   4  12   5        0.02        0.75      1.84 o 
   5  12   5        1.03        2.90      1.68 o 
   6  12   5        0.76        1.76      1.66 o 
   7  12   5        1.22       -0.06      3.28 o 
   8  12   5        0.00        0.00      1.86 o 
   9  12   5        0.79        0.00      1.60 o 
   1  13   5       28.58       32.15      2.79 o 
   2  13   5        4.08        2.23      1.87 o 
   3  13   5       22.72       19.91      2.35 o 
   4  13   5        0.90        4.67      1.94 o 
   5  13   5        0.25        1.57      1.46 o 
   6  13   5        1.68        2.80      2.49 o 
   7  13   5        2.61        0.05      1.58 o 
   8  13   5        0.63        1.32      1.27 o 
   0  14   5       80.33       90.58      5.88 o 
   1  14   5        2.53        4.36      2.43 o 
   2  14   5        3.53        5.91      3.16 o 
   3  14   5        0.63       -0.13      1.88 o 
   4  14   5        1.14       -2.23      1.93 o 
   5  14   5        0.15       -0.93      1.57 o 
   6  14   5        0.03        1.39      1.50 o 
   1  15   5        0.28        6.04      3.72 o 
   2  15   5        8.13        7.62      2.38 o 
   0   0   6      969.75      869.12     22.10 o 
   1   0   6       39.68       41.57      2.29 o 
   2   0   6     1744.46     1506.37     20.27 o 
   3   0   6      491.91      536.94      9.78 o 
   4   0   6    24080.33    26371.14    434.47 o 
   5   0   6        4.10        5.54      1.29 o 
   6   0   6        3.15        1.56      1.05 o 
   7   0   6      125.77      144.48      3.90 o 
   8   0   6      268.19      327.01      8.24 o 
   9   0   6       97.85      107.05      7.73 o 
  10   0   6       23.60       21.57      4.22 o 
  11   0   6       48.98       39.09      4.27 o 
  12   0   6       69.97       93.37      5.64 o 
  13   0   6       32.22       33.42      7.33 o 
  14   0   6       98.37      152.76      7.62 o 
  15   0   6       14.75       24.05      4.30 o 
   1   1   6      420.46      369.69      4.42 o 
   2   1   6     1542.87     1470.62     26.14 o 
   3   1   6       25.68       22.20      2.51 o 
   4   1   6     6343.83     6212.89     94.69 o 
   5   1   6      304.58      301.90      4.89 o 
   6   1   6      969.22      906.79     14.64 o 
   7   1   6       13.02       12.58      1.24 o 
   8   1   6       94.58       92.01      2.52 o 
   9   1   6       32.60       27.81      2.14 o 
  10   1   6      147.54      176.30     11.64 o 
  11   1   6       11.92        8.87      2.20 o 
  12   1   6        4.42        4.16      1.95 o 
  13   1   6        3.49        8.51      2.43 o 
  14   1   6        1.54        1.32      2.03 o 
  15   1   6       12.97       10.21      3.42 o 
   0   2   6      903.65      814.65     13.02 o 
   1   2   6     1310.24     1149.85     12.17 o 
   2   2   6      156.94      172.80      3.16 o 
   3   2   6      401.04      368.30      5.53 o 
   4   2   6     1114.61     1146.75     19.24 o 
   5   2   6       25.33       18.75      2.10 o 
   6   2   6        4.07        5.01      0.79 o 
   7   2   6      131.04      141.22      3.42 o 
   8   2   6        3.43        4.01      1.70 o 
   9   2   6       44.45       44.85      3.02 o 
  10   2   6      210.54      256.20      7.59 o 
  11   2   6      131.33      135.32      8.06 o 
  12   2   6        3.94        2.39      1.99 o 
  13   2   6       24.41       24.81      2.80 o 
  14   2   6       15.43       21.90      2.50 o 
  15   2   6        0.08        1.95      1.77 o 
   1   3   6       87.51       70.48      4.35 o 
   2   3   6     1179.93     1107.45     10.73 o 
   3   3   6     1275.78     1303.16     14.14 o 
   4   3   6      410.29      399.76      5.19 o 
   5   3   6        5.11        2.90      0.92 o 
   6   3   6      420.00      444.00      5.91 o 
   7   3   6       67.00       70.47      3.09 o 
   8   3   6     1022.93     1270.94     18.20 o 
   9   3   6        0.01        1.14      1.21 o 
  10   3   6       21.47       17.17      2.36 o 
  11   3   6        1.81        0.86      1.56 o 
  12   3   6        7.46        4.73      1.10 o 
  13   3   6        4.90        5.51      1.32 o 
  14   3   6        9.75       15.97      2.61 o 
   0   4   6     1150.94     1158.59     15.52 o 
   1   4   6      818.01      895.00      8.95 o 
   2   4   6      813.95      691.88     11.56 o 
   3   4   6      105.80      105.56      2.51 o 
   4   4   6      269.60      250.17      6.67 o 
   5   4   6       79.09       73.69      2.22 o 
   6   4   6        7.26        3.52      0.94 o 
   7   4   6        2.12        2.32      0.53 o 
   8   4   6      876.55     1001.37     14.06 o 
   9   4   6       61.52       64.72      2.61 o 
  10   4   6       21.57       20.36      3.42 o 
  11   4   6       19.59       17.70      1.96 o 
  12   4   6       55.95       61.98      2.60 o 
  13   4   6        0.07        1.01      0.89 o 
  14   4   6       15.98       16.21      6.05 o 
   1   5   6      379.14      362.51      8.98 o 
   2   5   6      979.58      921.61     24.18 o 
   3   5   6      379.01      375.46      6.62 o 
   4   5   6       63.00       61.22      2.32 o 
   5   5   6      209.11      241.39      6.84 o 
   6   5   6      266.54      255.87      5.45 o 
   7   5   6        2.74        0.94      0.98 o 
   8   5   6       76.10       76.65      3.20 o 
   9   5   6      151.09      184.85      4.66 o 
  10   5   6       19.22       17.45      2.06 o 
  11   5   6       34.12       27.75      3.32 o 
  12   5   6       49.80       49.01      2.56 o 
  13   5   6        1.05       -0.37      1.09 o 
  14   5   6        5.20        3.03      1.51 o 
   0   6   6      545.74      536.00      9.78 o 
   1   6   6      803.13      904.01     24.52 o 
   2   6   6      292.06      265.73     10.06 o 
   3   6   6      148.07      154.86      4.46 o 
   4   6   6      191.61      201.59      3.58 o 
   5   6   6      102.47      101.41      2.78 o 
   6   6   6       32.96       38.93      6.69 o 
   7   6   6      221.37      249.80      8.68 o 
   8   6   6      341.11      402.21      5.75 o 
   9   6   6       18.60       24.78      2.06 o 
  10   6   6       13.39       10.02      1.77 o 
  11   6   6        0.01       -0.12      1.12 o 
  12   6   6        0.92        1.49      2.89 o 
  13   6   6        9.55        4.54      1.34 o 
   1   7   6       10.23       11.19      4.00 o 
   2   7   6      156.60      163.23      3.53 o 
   3   7   6       41.25       44.28      2.21 o 
   4   7   6       30.03       24.14      1.75 o 
   5   7   6        0.84        2.12      1.31 o 
   6   7   6      129.62      154.83      4.45 o 
   7   7   6       32.11       23.27      1.70 o 
   8   7   6       31.62       29.60      2.91 o 
   9   7   6       18.64       16.05      1.97 o 
  10   7   6        3.25        4.60      1.46 o 
  11   7   6        0.04        3.92      1.54 o 
  12   7   6       12.68       13.02      2.22 o 
  13   7   6        4.06        2.03      1.53 o 
   0   8   6      652.70      742.51     12.40 o 
   1   8   6       14.91       11.63      1.75 o 
   2   8   6      664.74      736.76      8.74 o 
   3   8   6       93.29       87.30      2.98 o 
   4   8   6      821.45      884.08     10.88 o 
   5   8   6       24.99       18.09      1.75 o 
   6   8   6      178.36      206.45      4.11 o 
   7   8   6       57.49       64.66      2.56 o 
   8   8   6        7.44        7.30      1.72 o 
   9   8   6       16.41       16.88      1.51 o 
  10   8   6        6.79        3.08      0.56 o 
  11   8   6        0.72        0.65      1.49 o 
  12   8   6       15.22       17.78      2.28 o 
   1   9   6      112.73      104.90      3.17 o 
   2   9   6      159.71      164.49      5.62 o 
   3   9   6        8.23        7.02      1.84 o 
   4   9   6       23.04       17.73      1.98 o 
   5   9   6      193.48      232.43      4.55 o 
   6   9   6       82.01       82.74      2.82 o 
   7   9   6        1.49        3.57      1.57 o 
   8   9   6      176.60      205.71      4.28 o 
   9   9   6        0.56       -0.56      1.00 o 
  10   9   6       13.84        8.59      0.98 o 
  11   9   6        9.27        8.32      2.77 o 
  12   9   6        8.65        6.01      1.79 o 
   0  10   6       42.43       40.12      3.90 o 
   1  10   6        0.93        0.65      1.87 o 
   2  10   6      135.38      137.49      3.90 o 
   3  10   6        2.33        2.93      1.75 o 
   4  10   6        5.38       10.11      1.73 o 
   5  10   6        0.05        1.39      1.76 o 
   6  10   6       17.62       15.54      2.66 o 
   7  10   6        1.80        4.21      1.59 o 
   8  10   6       14.03       10.81      1.51 o 
   9  10   6        0.06       -1.24      1.12 o 
  10  10   6        2.37        1.51      0.75 o 
  11  10   6        2.66        1.97      1.84 o 
   1  11   6       67.92       69.75      3.24 o 
   2  11   6        3.62        6.02      2.10 o 
   3  11   6        0.05        0.62      1.85 o 
   4  11   6       56.07       53.90      3.09 o 
   5  11   6        0.02        2.97      2.36 o 
   6  11   6        5.10        5.84      2.25 o 
   7  11   6        6.23        1.72      1.96 o 
   8  11   6        8.12        5.23      2.11 o 
   9  11   6        4.32        1.82      1.57 o 
  10  11   6        0.61        0.77      3.03 o 
   0  12   6       51.55       51.06      5.12 o 
   1  12   6       64.75       77.36      8.15 o 
   2  12   6       14.81       15.48      2.30 o 
   3  12   6        0.71       -1.36      1.77 o 
   4  12   6      105.25      117.81      4.14 o 
   5  12   6        0.48       -0.14      1.77 o 
   6  12   6        4.26        1.32      1.60 o 
   7  12   6       17.99       13.84      3.82 o 
   8  12   6        2.50        3.69      1.40 o 
   9  12   6        0.33        0.18      1.05 o 
   1  13   6        9.47       10.25      2.80 o 
   2  13   6       44.08       31.78      2.70 o 
   3  13   6        7.68        7.99      2.21 o 
   4  13   6       45.49       53.49      4.27 o 
   5  13   6        0.99        3.91      1.76 o 
   6  13   6       53.83       52.18      3.53 o 
   7  13   6        5.53        4.94      2.49 o 
   0  14   6        1.61        0.53      4.25 o 
   1  14   6       10.63        2.90      2.04 o 
   2  14   6       63.09       78.63      3.46 o 
   3  14   6        0.41        1.52      1.95 o 
   4  14   6       16.08       13.60      2.66 o 
   5  14   6        0.18        0.21      1.66 o 
   1   1   7      961.47      838.03      9.65 o 
   2   1   7        3.84        5.42      1.07 o 
   3   1   7     4701.29     4847.23     84.59 o 
   4   1   7     5445.95     5256.17     44.67 o 
   5   1   7      305.16      279.72      4.31 o 
   6   1   7      146.76      153.73      5.67 o 
   7   1   7       30.39       27.31      1.18 o 
   8   1   7      111.10      111.12      4.12 o 
   9   1   7      150.56      166.34      3.85 o 
  10   1   7      113.98      121.41      4.68 o 
  11   1   7       47.39       50.27      3.86 o 
  12   1   7       14.44       14.19      2.59 o 
  13   1   7       13.82       15.77      2.75 o 
  14   1   7        1.44        2.71      1.95 o 
   0   2   7     3594.47     3242.17     39.17 o 
   1   2   7       31.79       22.25      1.61 o 
   2   2   7     1246.47     1209.03     14.70 o 
   3   2   7      425.09      461.83      9.41 o 
   4   2   7       23.40       17.35      2.42 o 
   5   2   7     2258.64     2394.78     24.70 o 
   6   2   7        1.64        0.87      0.73 o 
   7   2   7      522.45      526.12      7.44 o 
   8   2   7       22.86       23.17      1.62 o 
   9   2   7      432.27      552.10      9.69 o 
  10   2   7        6.32        4.17      2.11 o 
  11   2   7       51.85       67.45      2.60 o 
  12   2   7       43.11       36.44      2.24 o 
  13   2   7       33.02       36.28      3.32 o 
  14   2   7        2.32        1.80      1.85 o 
   1   3   7      170.46      133.32      7.96 o 
   2   3   7      262.65      295.12      8.12 o 
   3   3   7     2149.09     2150.19     35.53 o 
   4   3   7        2.52        0.42      0.88 o 
   5   3   7       52.34       52.62      2.91 o 
   6   3   7       76.60       66.32      2.61 o 
   7   3   7      329.91      356.78     12.41 o 
   8   3   7        1.57        3.35      1.39 o 
   9   3   7       81.55       89.25      3.00 o 
  10   3   7      155.24      169.00      4.05 o 
  11   3   7        1.72        0.26      1.31 o 
  12   3   7        0.83        0.94      0.92 o 
  13   3   7       21.08       22.37      2.61 o 
  14   3   7        0.00        2.27      2.51 o 
   0   4   7      504.46      468.96      8.46 o 
   1   4   7      132.21      138.32      3.51 o 
   2   4   7       75.88       76.86      4.41 o 
   3   4   7        7.82        9.15      1.28 o 
   4   4   7        0.07        0.42      1.08 o 
   5   4   7       20.94       17.46      1.30 o 
   6   4   7      140.71      137.20      2.68 o 
   7   4   7        0.21        0.73      0.75 o 
   8   4   7      150.78      189.06      9.78 o 
   9   4   7      129.64      139.71      4.58 o 
  10   4   7        8.03        5.82      3.85 o 
  11   4   7        0.49        0.08      1.17 o 
  12   4   7       26.81       21.13      2.64 o 
  13   4   7        2.22        1.24      0.88 o 
  14   4   7        0.68       -1.01      2.37 o 
   1   5   7      694.92      655.68     12.10 o 
   2   5   7      104.10      105.38      2.83 o 
   3   5   7       70.76       62.02      2.25 o 
   4   5   7       95.58       89.21      2.49 o 
   5   5   7       24.76       18.11      1.51 o 
   6   5   7      201.55      187.13      4.88 o 
   7   5   7       24.68       20.47      1.54 o 
   8   5   7      281.18      313.37      5.10 o 
   9   5   7       64.53       72.98      6.03 o 
  10   5   7       19.15       15.52      2.36 o 
  11   5   7        6.98        7.37      1.50 o 
  12   5   7       19.12       14.49      3.05 o 
  13   5   7        3.41        1.07      1.05 o 
   0   6   7      168.72      210.90      6.12 o 
   1   6   7       72.75       63.12      3.46 o 
   2   6   7      877.12      941.76     14.47 o 
   3   6   7       88.49       85.12      2.55 o 
   4   6   7      178.08      172.80      3.89 o 
   5   6   7      463.74      538.25      6.94 o 
   6   6   7       29.67       33.62      1.99 o 
   7   6   7       21.26       22.39      2.51 o 
   8   6   7        0.39        0.13      1.17 o 
   9   6   7       74.38       85.89      3.30 o 
  10   6   7       26.84       32.78      2.93 o 
  11   6   7       12.57        7.43      1.81 o 
  12   6   7        0.93        1.31      2.49 o 
  13   6   7        1.46       -0.76      1.32 o 
   1   7   7      324.38      334.76      5.24 o 
   2   7   7        3.25        3.33      2.11 o 
   3   7   7       42.49       42.50      3.59 o 
   4   7   7       65.02       59.82      3.52 o 
   5   7   7       19.53       18.51      1.97 o 
   6   7   7      390.87      397.72      6.17 o 
   7   7   7        7.18        6.11      1.45 o 
   8   7   7       68.82       67.17      2.68 o 
   9   7   7        0.07        1.21      3.28 o 
  10   7   7        6.90        4.22      1.46 o 
  11   7   7        3.83        3.93      1.87 o 
  12   7   7       25.53       20.40      3.56 o 
  13   7   7        9.10       11.58      4.00 o 
   0   8   7       11.37       10.23      2.61 o 
   1   8   7        5.84        6.09      1.70 o 
   2   8   7       65.62       61.61      2.81 o 
   3   8   7       33.94       27.58      2.01 o 
   4   8   7       59.97       53.76      3.80 o 
   5   8   7        0.08        2.04      1.57 o 
   6   8   7       16.96       18.94      3.68 o 
   7   8   7       74.59       73.29      2.65 o 
   8   8   7        1.02        0.70      1.18 o 
   9   8   7       11.83        8.13      1.02 o 
  10   8   7        0.37        0.94      2.25 o 
  11   8   7        2.03        0.60      1.37 o 
  12   8   7        3.46        5.11      4.10 o 
   1   9   7        6.25        5.27      1.68 o 
   2   9   7       18.23       14.33      2.13 o 
   3   9   7       18.55       15.46      3.57 o 
   4   9   7      108.58      106.77      3.63 o 
   5   9   7       36.35       38.94      4.56 o 
   6   9   7        2.60        3.43      1.57 o 
   7   9   7        8.95        6.29      1.63 o 
   8   9   7       21.83       19.71      2.32 o 
   9   9   7        0.62       -1.15      1.33 o 
  10   9   7        1.95        0.90      1.56 o 
  11   9   7        0.10        0.64      1.39 o 
   0  10   7      334.63      373.82      8.79 o 
   1  10   7        0.05        3.55      1.86 o 
   2  10   7       14.06       17.52      2.15 o 
   3  10   7       20.13       14.41      2.03 o 
   4  10   7       16.38       11.02      2.06 o 
   5  10   7      266.41      318.78      6.39 o 
   6  10   7       21.77       18.33      3.68 o 
   7  10   7       13.91        6.70      1.48 o 
   8  10   7        2.29        1.17      1.36 o 
   9  10   7        2.61        0.43      1.82 o 
  10  10   7        0.81        1.83      2.25 o 
   1  11   7        0.75        6.44      2.01 o 
   2  11   7        0.14        1.76      2.37 o 
   3  11   7      149.44      174.38      4.55 o 
   4  11   7       27.88       34.91      3.05 o 
   5  11   7       86.77       87.80      3.73 o 
   6  11   7        4.04        1.67      1.76 o 
   7  11   7        2.68        3.62      1.85 o 
   8  11   7        0.01        1.44      1.12 o 
   9  11   7        0.27       -1.00      1.05 o 
   0  12   7       19.92       20.10      3.48 o 
   1  12   7       88.19       81.52      3.50 o 
   2  12   7       32.78       35.99      5.42 o 
   3  12   7       14.21       14.38      2.57 o 
   4  12   7       12.09       11.13      2.06 o 
   5  12   7       54.04       57.58      3.08 o 
   6  12   7        2.98        2.98      1.85 o 
   7  12   7       10.46        5.58      2.91 o 
   8  12   7        3.99        2.45      1.61 o 
   1  13   7       12.46       14.68      2.33 o 
   2  13   7        4.54        4.41      3.03 o 
   3  13   7        3.00        0.85      1.97 o 
   4  13   7        0.03       -0.68      1.76 o 
   5  13   7        3.14        6.60      2.59 o 
   6  13   7        2.22        2.99      2.24 o 
   0  14   7        1.34        0.79      3.19 o 
   1  14   7        5.92        5.18      2.14 o 
   2  14   7       25.31       28.84      3.98 o 
   3  14   7        1.18        5.35      2.20 o 
   4  14   7        0.03        1.60      1.88 o 
   0   0   8       56.59       43.26      3.43 o 
   1   0   8        1.07        6.59      2.66 o 
   2   0   8     1197.62     1175.95     15.64 o 
   3   0   8      129.91      109.77      4.78 o 
   4   0   8      384.26      359.73      8.00 o 
   5   0   8     1338.40     1586.05     27.23 o 
   6   0   8      105.15      125.60      5.83 o 
   7   0   8      465.49      533.36      9.01 o 
   8   0   8        3.18        5.54      1.29 o 
   9   0   8       93.61      105.36      3.67 o 
  10   0   8        2.18        5.78      3.11 o 
  11   0   8       42.43       44.34      4.75 o 
  12   0   8       29.48       30.30      7.15 o 
  13   0   8        9.16        9.23      3.45 o 
  14   0   8       12.12       18.67      3.64 o 
   1   1   8     1045.86      989.93     15.40 o 
   2   1   8      227.68      242.46      4.29 o 
   3   1   8      139.72      123.68      4.17 o 
   4   1   8     1014.09     1035.93     10.06 o 
   5   1   8      295.34      291.02      4.39 o 
   6   1   8        0.00        1.91      1.01 o 
   7   1   8        0.03        1.65      1.36 o 
   8   1   8      154.23      146.39      3.26 o 
   9   1   8       36.75       44.28      2.25 o 
  10   1   8        3.59        3.44      1.00 o 
  11   1   8       37.16       39.93      3.48 o 
  12   1   8        5.43        4.75      2.86 o 
  13   1   8       12.54       24.14      3.41 o 
  14   1   8        6.35        6.86      3.15 o 
   0   2   8        4.02        0.26      1.61 o 
   1   2   8       24.09       26.07      1.75 o 
   2   2   8        3.88        3.40      4.46 o 
   3   2   8      844.36      863.41     10.97 o 
   4   2   8       40.95       37.00      1.87 o 
   5   2   8      335.03      380.11      5.68 o 
   6   2   8        7.27        8.62      1.20 o 
   7   2   8       23.53       24.53      2.91 o 
   8   2   8        7.84        6.86      0.72 o 
   9   2   8      152.12      164.26      3.82 o 
  10   2   8        1.42        1.18      1.13 o 
  11   2   8       17.99       13.15      7.37 o 
  12   2   8       19.14       20.59      3.05 o 
  13   2   8        0.11        0.65      2.04 o 
  14   2   8        1.59        3.35      2.59 o 
   1   3   8      487.20      503.39      6.64 o 
   2   3   8      198.13      180.24      4.13 o 
   3   3   8      851.05      863.79     20.02 o 
   4   3   8        1.73        1.25      1.18 o 
   5   3   8      162.33      186.24      3.48 o 
   6   3   8       11.01       12.22      1.22 o 
   7   3   8       25.76       22.09      1.26 o 
   8   3   8       29.61       38.37      3.14 o 
   9   3   8       11.72       11.24      3.32 o 
  10   3   8        3.78        2.07      1.12 o 
  11   3   8        6.11        2.96      1.96 o 
  12   3   8       16.13       10.58      2.83 o 
  13   3   8        7.72       13.51      2.80 o 
  14   3   8        5.95        6.68      2.64 o 
   0   4   8      610.42      605.22     12.00 o 
   1   4   8      140.63      150.45      4.39 o 
   2   4   8       25.70       26.18      1.80 o 
   3   4   8      238.58      261.06      4.45 o 
   4   4   8       51.59       44.69      2.16 o 
   5   4   8       92.78       82.38      2.37 o 
   6   4   8       89.21       95.33      2.61 o 
   7   4   8      169.69      191.74      4.99 o 
   8   4   8      234.18      276.59      6.86 o 
   9   4   8      134.25      162.49      6.66 o 
  10   4   8       45.13       45.41      3.40 o 
  11   4   8       81.39       79.76      3.26 o 
  12   4   8       14.38       10.06      1.49 o 
  13   4   8        0.11        1.03      2.10 o 
   1   5   8       12.83        8.80      1.57 o 
   2   5   8       31.79       32.62      1.97 o 
   3   5   8     1631.08     1790.04     16.57 o 
   4   5   8      115.93       94.37      3.60 o 
   5   5   8      710.27      761.76      8.89 o 
   6   5   8      124.13      114.78      3.08 o 
   7   5   8       38.66       33.77      1.85 o 
   8   5   8      196.56      214.26     12.03 o 
   9   5   8        1.32       -1.30      1.27 o 
  10   5   8        0.02        2.80      3.28 o 
  11   5   8       18.67       16.34      2.00 o 
  12   5   8        3.02        2.70      1.34 o 
  13   5   8        1.81        2.73      1.53 o 
   0   6   8      903.73      941.14     14.98 o 
   1   6   8        3.20        0.71      1.50 o 
   2   6   8       40.57       41.36      2.22 o 
   3   6   8        2.11        2.46      2.23 o 
   4   6   8        1.09        1.20      1.86 o 
   5   6   8      762.47      827.80      9.26 o 
   6   6   8        0.70        2.90      1.49 o 
   7   6   8      235.48      270.55      7.22 o 
   8   6   8        2.12        0.86      1.19 o 
   9   6   8       24.44       19.35      2.19 o 
  10   6   8        0.18        2.88      1.99 o 
  11   6   8        0.01        1.59      1.38 o 
  12   6   8        0.00        0.70      1.20 o 
  13   6   8        4.50        3.04      1.29 o 
   1   7   8       64.04       68.27      3.89 o 
   2   7   8        3.35        5.99      1.75 o 
   3   7   8       62.08       58.93      2.80 o 
   4   7   8       24.44       21.94      2.03 o 
   5   7   8      147.67      155.90      6.93 o 
   6   7   8       16.80       18.07      1.85 o 
   7   7   8       28.22       23.12      1.91 o 
   8   7   8        6.30        2.77      0.93 o 
   9   7   8       17.32       11.17      6.09 o 
  10   7   8        0.54        0.72      2.49 o 
  11   7   8        9.56        8.42      1.97 o 
  12   7   8        1.58        2.21      1.47 o 
   0   8   8      263.57      325.20      8.21 o 
   1   8   8       23.44       18.29      1.96 o 
   2   8   8       80.74       76.98      4.27 o 
   3   8   8       21.83       24.81      3.60 o 
   4   8   8        2.20        3.18      1.58 o 
   5   8   8      635.02      760.59      9.18 o 
   6   8   8      261.86      300.09      5.36 o 
   7   8   8      367.58      444.45      6.52 o 
   8   8   8       53.90       47.29      2.27 o 
   9   8   8       35.12       35.26      3.16 o 
  10   8   8        1.93       -0.32      1.57 o 
  11   8   8       27.48       27.53      3.30 o 
   1   9   8      297.98      318.51      5.74 o 
   2   9   8       70.29       73.23      3.32 o 
   3   9   8      265.97      310.90      6.99 o 
   4   9   8        8.00        8.52      4.60 o 
   5   9   8        4.11        5.51      1.67 o 
   6   9   8        2.64        7.48      5.56 o 
   7   9   8       19.26       13.36      1.85 o 
   8   9   8        6.50        1.29      1.02 o 
   9   9   8        0.18       -0.16      1.37 o 
  10   9   8        0.50        0.25      2.23 o 
  11   9   8        0.02       -1.17      1.49 o 
   0  10   8        3.55        4.46      2.87 o 
   1  10   8        7.08        6.46      2.27 o 
   2  10   8       59.19       51.44      4.63 o 
   3  10   8       10.06        6.96      1.85 o 
   4  10   8        1.29        3.15      1.68 o 
   5  10   8        8.59        6.72      1.87 o 
   6  10   8        1.38        3.92      1.60 o 
   7  10   8        2.69        1.99      1.39 o 
   8  10   8        0.01       -0.16      1.37 o 
   9  10   8        1.03       -0.25      2.12 o 
  10  10   8        3.41        2.12      1.87 o 
   1  11   8       56.40       48.49      3.25 o 
   2  11   8       54.57       42.02      3.05 o 
   3  11   8        0.05        2.69      1.83 o 
   4  11   8        9.14       11.04      2.04 o 
   5  11   8        0.07        2.28      1.96 o 
   6  11   8       25.05       24.73      2.28 o 
   7  11   8       17.81        8.94      1.51 o 
   8  11   8       11.12       10.62      2.53 o 
   9  11   8        2.80        1.77      2.49 o 
   0  12   8        4.48        2.64      2.64 o 
   1  12   8        5.58        1.28      2.02 o 
   2  12   8        3.27        6.73      2.39 o 
   3  12   8      100.35      128.71      4.17 o 
   4  12   8        3.33        3.04      2.10 o 
   5  12   8        3.07        1.99      2.89 o 
   6  12   8        7.06        6.23      2.37 o 
   7  12   8        0.03        0.84      1.76 o 
   1  13   8       55.14       60.15      3.29 o 
   2  13   8       29.47       35.36      5.84 o 
   3  13   8        0.04       -2.52      1.68 o 
   4  13   8        1.45        2.08      3.02 o 
   5  13   8       13.63       16.39      2.48 o 
   0  14   8        3.76        1.56      2.87 o 
   1  14   8        3.58        5.01      2.42 o 
   1   1   9      804.83      802.00     10.13 o 
   2   1   9     1105.81     1172.94     11.50 o 
   3   1   9      613.18      613.30      7.15 o 
   4   1   9       37.68       44.51      6.05 o 
   5   1   9      382.44      448.42      7.94 o 
   6   1   9      322.04      382.77      5.39 o 
   7   1   9       58.44       57.91      2.35 o 
   8   1   9       25.50       32.44      2.74 o 
   9   1   9      107.06       99.00      3.14 o 
  10   1   9       27.25       24.67      3.53 o 
  11   1   9        0.64        1.24      2.37 o 
  12   1   9        1.77        3.37      2.55 o 
  13   1   9        0.49       -1.80      2.03 o 
   0   2   9      230.29      192.96      5.86 o 
   1   2   9       21.94       22.41      4.00 o 
   2   2   9       17.24       19.77      2.23 o 
   3   2   9     1221.40     1274.62     16.82 o 
   4   2   9       33.12       34.98      1.98 o 
   5   2   9      163.74      147.92      3.76 o 
   6   2   9       40.53       39.82      3.32 o 
   7   2   9      405.89      465.91      6.58 o 
   8   2   9       28.57       34.88      3.54 o 
   9   2   9        6.13        6.84      1.45 o 
  10   2   9       15.41        9.81      5.14 o 
  11   2   9       39.86       27.13      6.09 o 
  12   2   9        3.39        3.19      3.68 o 
  13   2   9       12.38       12.49      5.02 o 
   1   3   9      383.24      369.42      5.51 o 
   2   3   9        1.61        3.54      1.27 o 
   3   3   9        9.23       12.03      1.48 o 
   4   3   9       28.52       27.54      1.76 o 
   5   3   9      258.76      280.74      4.70 o 
   6   3   9      324.10      357.29      5.77 o 
   7   3   9       92.03       97.04      7.60 o 
   8   3   9       86.01       89.66      2.69 o 
   9   3   9        5.52        1.96      1.70 o 
  10   3   9       24.58       24.52      2.80 o 
  11   3   9        2.76        0.99      0.82 o 
  12   3   9       19.23       21.04      2.93 o 
  13   3   9        6.34        2.90      2.90 o 
   0   4   9      407.18      426.00     10.06 o 
   1   4   9       98.71      112.83      3.29 o 
   2   4   9      151.97      153.64      3.87 o 
   3   4   9        1.48        0.17      1.45 o 
   4   4   9       17.37       16.02      1.53 o 
   5   4   9      224.24      236.33      4.06 o 
   6   4   9       43.58       48.46      2.76 o 
   7   4   9        2.55        1.08      1.96 o 
   8   4   9        0.49        0.26      0.53 o 
   9   4   9        0.01       -1.23      1.50 o 
  10   4   9       40.14       40.50      2.37 o 
  11   4   9        0.70        0.68      2.10 o 
  12   4   9        0.38       -0.16      1.71 o 
  13   4   9        1.79        1.48      3.69 o 
   1   5   9      393.96      426.67     10.75 o 
   2   5   9       52.60       47.74      5.43 o 
   3   5   9        6.69        6.06      3.43 o 
   4   5   9        5.66        6.53      2.12 o 
   5   5   9       65.68       65.82      2.51 o 
   6   5   9      460.41      544.18      8.31 o 
   7   5   9        5.67        3.84      1.37 o 
   8   5   9        8.75        4.49      1.05 o 
   9   5   9       87.66       94.92      4.23 o 
  10   5   9       46.12       39.01      2.82 o 
  11   5   9        4.79        3.21      1.34 o 
  12   5   9        2.09        2.18      1.20 o 
   0   6   9      491.16      553.10     10.70 o 
   1   6   9        6.07        2.90      1.49 o 
   2   6   9      651.84      708.26      8.56 o 
   3   6   9      160.08      159.23      8.40 o 
   4   6   9      210.44      228.98      4.52 o 
   5   6   9       39.36       47.59      2.52 o 
   6   6   9        0.09        1.67      1.56 o 
   7   6   9      579.45      694.87     24.09 o 
   8   6   9        0.67        0.88      1.24 o 
   9   6   9        1.38        1.44      1.65 o 
  10   6   9       13.70       12.48      2.64 o 
  11   6   9        5.52        3.75      2.90 o 
  12   6   9        9.20        7.43      1.93 o 
   1   7   9      228.46      261.54      4.83 o 
   2   7   9        1.73        0.86      1.65 o 
   3   7   9      470.56      526.93      7.39 o 
   4   7   9       39.59       44.36      2.60 o 
   5   7   9      209.24      252.51     11.90 o 
   6   7   9       14.72       10.73      1.76 o 
   7   7   9        0.91        1.75      1.21 o 
   8   7   9       30.29       31.58      1.78 o 
   9   7   9       30.73       24.91      2.51 o 
  10   7   9       31.56       21.29      2.72 o 
  11   7   9        7.93        6.98      2.00 o 
   0   8   9        8.72        8.44      2.93 o 
   1   8   9       51.55       43.48      2.57 o 
   2   8   9       35.06       28.69      3.82 o 
   3   8   9        0.06       -0.53      1.50 o 
   4   8   9       45.73       50.28      6.71 o 
   5   8   9       25.62       22.14      3.56 o 
   6   8   9       46.94       46.88      2.83 o 
   7   8   9       13.35       13.62      1.84 o 
   8   8   9        2.00        2.44      1.02 o 
   9   8   9        6.43        1.87      0.94 o 
  10   8   9        4.47        6.00      1.71 o 
  11   8   9        0.05        0.79      1.80 o 
   1   9   9      144.63      165.08      4.26 o 
   2   9   9       12.39        9.97      3.28 o 
   3   9   9       19.57       20.61      2.29 o 
   4   9   9        3.20        2.48      1.67 o 
   5   9   9        2.01        1.98      1.68 o 
   6   9   9        5.31        1.39      1.58 o 
   7   9   9        5.16        5.93      2.35 o 
   8   9   9       69.36       64.94      2.76 o 
   9   9   9        1.32        1.25      0.99 o 
  10   9   9        4.75        2.34      1.84 o 
   0  10   9      147.67      153.99      6.04 o 
   1  10   9       36.83       34.09      5.56 o 
   2  10   9       25.52       25.13      2.40 o 
   3  10   9       75.40       80.33      3.18 o 
   4  10   9       10.18        6.75      1.95 o 
   5  10   9        0.03        0.26      1.87 o 
   6  10   9        1.25        2.52      2.03 o 
   7  10   9      108.65      122.81      3.72 o 
   8  10   9        1.13        2.39      1.71 o 
   9  10   9       18.57       21.16      2.47 o 
   1  11   9       50.90       56.23      3.15 o 
   2  11   9       58.70       68.34      6.04 o 
   3  11   9        9.09       10.29      2.24 o 
   4  11   9        3.07        3.22      3.43 o 
   5  11   9        6.01        8.40      1.76 o 
   6  11   9        0.51       -1.78      1.45 o 
   7  11   9        3.25        2.87      1.49 o 
   8  11   9        2.06        0.98      1.19 o 
   0  12   9        1.28        6.59      2.93 o 
   1  12   9        3.60        3.81      1.87 o 
   2  12   9        0.11        2.30      1.94 o 
   3  12   9       18.94       18.74      7.13 o 
   4  12   9       17.21       13.35      2.35 o 
   5  12   9        2.80        4.54      3.16 o 
   6  12   9        0.40        0.14      1.30 o 
   1  13   9        1.50        3.14      2.04 o 
   2  13   9        0.20        1.87      1.88 o 
   3  13   9       10.81        6.89      2.39 o 
   4  13   9        3.95        5.74      3.44 o 
   0   0  10      936.59      952.36     21.09 o 
   1   0  10      292.42      341.31      7.21 o 
   2   0  10      687.97      757.79     12.53 o 
   3   0  10       35.61       34.55      3.64 o 
   4   0  10      224.12      215.20      5.73 o 
   5   0  10     1621.82     1901.59     25.56 o 
   6   0  10      481.54      529.60      9.72 o 
   7   0  10      627.62      746.65     15.11 o 
   8   0  10      107.00      115.97      4.19 o 
   9   0  10       91.62       81.54      3.51 o 
  10   0  10        7.27        3.43      0.79 o 
  11   0  10        0.91        4.19      3.67 o 
  12   0  10       13.91       18.25      4.98 o 
  13   0  10        0.56        2.08      3.43 o 
   1   1  10        9.22        7.74      2.24 o 
   2   1  10       27.56       24.02      2.17 o 
   3   1  10      757.99      851.50      9.71 o 
   4   1  10        0.56        0.31      1.51 o 
   5   1  10      116.29      116.99      3.34 o 
   6   1  10      465.11      552.01      8.04 o 
   7   1  10        0.77        2.03      1.02 o 
   8   1  10      174.75      203.41      4.55 o 
   9   1  10        0.33        2.65      1.45 o 
  10   1  10        2.41        0.79      0.79 o 
  11   1  10        0.00        1.41      4.63 o 
  12   1  10        8.47        6.70      2.39 o 
  13   1  10        2.14        0.58      2.59 o 
   0   2  10       36.35       35.53      2.90 o 
   1   2  10       18.58       13.91      3.96 o 
   2   2  10       81.78       76.62      2.66 o 
   3   2  10      214.38      243.80      4.63 o 
   4   2  10        3.40        4.51      1.30 o 
   5   2  10        0.03        4.62      1.32 o 
   6   2  10      214.51      249.59      6.44 o 
   7   2  10      152.81      184.16      3.91 o 
   8   2  10       14.60        9.22      1.85 o 
   9   2  10      140.77      145.29      8.73 o 
  10   2  10        2.40        3.33      4.07 o 
  11   2  10       34.09       32.15      8.99 o 
  12   2  10        0.32        3.16      2.44 o 
  13   2  10        0.46        2.55      2.91 o 
   1   3  10       77.86       75.27      2.49 o 
   2   3  10      116.10      120.77      4.60 o 
   3   3  10       33.54       27.57      1.85 o 
   4   3  10       41.55       37.96      2.08 o 
   5   3  10      409.81      474.87      6.74 o 
   6   3  10      284.66      357.26      5.85 o 
   7   3  10       35.93       38.66      1.83 o 
   8   3  10      124.72      141.67      2.92 o 
   9   3  10        2.30        1.55      1.51 o 
  10   3  10        9.55        8.15      1.40 o 
  11   3  10       17.28        6.13      1.99 o 
  12   3  10        0.11       -3.31      2.21 o 
   0   4  10      633.31      657.28     13.35 o 
   1   4  10       20.73       24.77      2.17 o 
   2   4  10      338.59      362.74      6.08 o 
   3   4  10        1.43        5.25      2.37 o 
   4   4  10       12.95       13.23      2.27 o 
   5   4  10      191.85      220.14      4.31 o 
   6   4  10      374.27      441.68      6.10 o 
   7   4  10        4.75        9.87      5.95 o 
   8   4  10       28.75       32.58      2.16 o 
   9   4  10        6.55        6.77      1.71 o 
  10   4  10       21.45       26.39      2.24 o 
  11   4  10        5.35        9.72      5.67 o 
  12   4  10        1.47        2.40      1.67 o 
   1   5  10       27.46       25.69      3.02 o 
   2   5  10       22.62       23.09      2.13 o 
   3   5  10       42.87       40.42      2.38 o 
   4   5  10       33.22       32.03      2.87 o 
   5   5  10        3.53        7.45      1.79 o 
   6   5  10       37.23       36.17      2.76 o 
   7   5  10        0.37        1.40      1.22 o 
   8   5  10       15.75       10.23      1.42 o 
   9   5  10        1.15        0.78      1.51 o 
  10   5  10       25.65       22.38      2.32 o 
  11   5  10       11.03        4.44      2.11 o 
  12   5  10        1.78        0.52      1.20 o 
   0   6  10       97.90       94.97      4.43 o 
   1   6  10       11.58        9.73      1.74 o 
   2   6  10       27.16       30.24      2.68 o 
   3   6  10       54.87       65.26      2.88 o 
   4   6  10       12.57       10.89      1.88 o 
   5   6  10        0.91        1.46      1.68 o 
   6   6  10      104.06      114.53      8.27 o 
   7   6  10        3.11        4.53      1.45 o 
   8   6  10        0.27       -0.86      1.01 o 
   9   6  10        1.41        0.66      0.78 o 
  10   6  10        0.11        1.66      1.56 o 
  11   6  10        1.71        3.80      3.43 o 
   1   7  10        3.77        5.11      3.44 o 
   2   7  10       44.93       43.34      4.51 o 
   3   7  10       59.37       72.87      4.87 o 
   4   7  10       30.64       38.96      6.26 o 
   5   7  10       12.84        9.49      1.97 o 
   6   7  10       10.52       14.66      1.93 o 
   7   7  10        1.79        1.18      1.70 o 
   8   7  10        5.08        3.81      1.87 o 
   9   7  10        1.71        1.65      2.24 o 
  10   7  10        9.53        8.61      2.20 o 
  11   7  10        3.07        2.87      1.80 o 
   0   8  10      180.68      197.42      7.76 o 
   1   8  10        6.75        6.66      1.95 o 
   2   8  10       76.75       79.73      3.17 o 
   3   8  10       79.93       85.55      3.39 o 
   4   8  10        1.31        4.37      1.90 o 
   5   8  10       55.66       58.40      5.21 o 
   6   8  10       61.10       59.77      2.83 o 
   7   8  10        0.33        1.58      1.40 o 
   8   8  10       25.52       22.48      2.39 o 
   9   8  10        7.34        2.16      1.96 o 
  10   8  10       11.46       12.30      2.61 o 
   1   9  10       36.73       41.66      3.72 o 
   2   9  10        6.98        5.84      1.96 o 
   3   9  10       14.31       16.67      2.62 o 
   4   9  10       44.67       42.04      5.27 o 
   5   9  10       16.57       13.40      2.28 o 
   6   9  10       18.67       15.44      2.77 o 
   7   9  10       12.93       10.76      4.05 o 
   8   9  10       11.56        8.94      2.08 o 
   9   9  10        3.11        5.45      2.33 o 
   0  10  10      110.63      114.91      5.22 o 
   1  10  10       10.65        4.75      4.76 o 
   2  10  10        0.10        1.87      1.95 o 
   3  10  10        9.52        8.10      3.16 o 
   4  10  10        8.70        5.16      2.03 o 
   5  10  10        0.19        0.79      1.68 o 
   6  10  10       11.73       12.93      2.03 o 
   7  10  10        2.94        0.66      1.30 o 
   8  10  10        0.03       -0.87      1.42 o 
   1  11  10        3.20        4.31      2.03 o 
   2  11  10        0.04       -1.07      1.70 o 
   3  11  10        0.56       -0.13      2.04 o 
   4  11  10        0.11       -0.45      1.60 o 
   5  11  10        3.43        2.07      1.59 o 
   6  11  10        1.37        3.43      1.82 o 
   7  11  10        5.32        2.20      1.27 o 
   0  12  10        8.75        8.44      2.93 o 
   1  12  10        2.01        3.28      1.86 o 
   2  12  10       16.22       15.00      2.74 o 
   3  12  10       17.81       12.71      2.91 o 
   4  12  10        0.67        4.76      2.36 o 
   5  12  10        6.34        7.66      2.76 o 
   1   1  11       94.05       95.31      3.88 o 
   2   1  11       37.39       38.01      2.33 o 
   3   1  11       42.96       49.53      3.20 o 
   4   1  11       15.41       12.15      1.86 o 
   5   1  11        3.81        4.69      1.59 o 
   6   1  11      601.92      711.48      9.49 o 
   7   1  11       52.70       53.80      6.16 o 
   8   1  11       54.68       56.00      3.08 o 
   9   1  11        3.41        1.85      0.80 o 
  10   1  11        4.29        2.33      0.66 o 
  11   1  11        5.61        7.86      2.88 o 
  12   1  11        5.24       10.02      4.72 o 
   0   2  11      455.21      471.43      9.17 o 
   1   2  11       40.47       37.93      2.06 o 
   2   2  11      689.47      758.48     15.23 o 
   3   2  11       28.87       27.19      2.40 o 
   4   2  11      298.71      347.79      8.53 o 
   5   2  11        9.38        7.65      1.52 o 
   6   2  11       45.35       40.38      2.17 o 
   7   2  11       54.56       57.27      8.35 o 
   8   2  11        0.54        0.04      1.60 o 
   9   2  11        0.02        1.05      1.56 o 
  10   2  11        3.33        1.24      3.03 o 
  11   2  11        6.89        3.69      1.69 o 
  12   2  11       12.83       22.28      3.35 o 
   1   3  11        7.77        7.77      3.55 o 
   2   3  11       74.23       71.26      2.69 o 
   3   3  11       23.45       23.45      2.08 o 
   4   3  11      101.02      111.90      5.01 o 
   5   3  11       97.45       96.59      3.69 o 
   6   3  11        6.40        7.57      1.35 o 
   7   3  11       54.43       50.76      3.30 o 
   8   3  11       55.04       60.28      8.52 o 
   9   3  11       24.64       17.20      9.60 o 
  10   3  11       37.65       32.79      2.29 o 
  11   3  11        0.76       -1.20      2.03 o 
  12   3  11       13.15       13.44      3.33 o 
   0   4  11       81.57       67.53      4.01 o 
   1   4  11       13.06       12.04      2.29 o 
   2   4  11       42.53       30.11      2.51 o 
   3   4  11      131.83      147.69      3.51 o 
   4   4  11       61.33       62.41      3.60 o 
   5   4  11        0.99        1.33      3.68 o 
   6   4  11       37.42       34.53      2.04 o 
   7   4  11      165.70      163.21      3.68 o 
   8   4  11       10.49        8.13      4.25 o 
   9   4  11        7.53        4.19      0.92 o 
  10   4  11        6.08        1.76      2.36 o 
  11   4  11        1.86        1.55      1.51 o 
   1   5  11       89.00       87.23      3.22 o 
   2   5  11      112.61      109.40      7.65 o 
   3   5  11       38.27       33.27      2.21 o 
   4   5  11       56.63       62.48      7.46 o 
   5   5  11       13.02       12.11      1.80 o 
   6   5  11       86.84       81.10      3.71 o 
   7   5  11       63.64       66.54      2.58 o 
   8   5  11       21.75       23.92      7.11 o 
   9   5  11       12.63        8.46      1.19 o 
  10   5  11       18.26       20.81      2.52 o 
  11   5  11        2.76        1.44      1.30 o 
   0   6  11      464.79      543.81     12.12 o 
   1   6  11       90.40       94.74      5.35 o 
   2   6  11      125.25      139.43      3.80 o 
   3   6  11      105.93      107.40      3.97 o 
   4   6  11      123.58      145.62      4.01 o 
   5   6  11      233.02      268.49      5.22 o 
   6   6  11       24.09       19.87      2.00 o 
   7   6  11        3.11        2.64      1.19 o 
   8   6  11        1.29        1.68      2.19 o 
   9   6  11        2.89        0.46      1.32 o 
  10   6  11        0.39        2.75      1.65 o 
   1   7  11        0.15       -0.38      2.12 o 
   2   7  11        2.66        6.95      2.10 o 
   3   7  11      229.15      282.79      5.60 o 
   4   7  11      160.36      179.82      5.02 o 
   5   7  11       87.47      103.39      5.26 o 
   6   7  11      108.93      125.00      8.10 o 
   7   7  11       56.97       60.93      2.81 o 
   8   7  11       31.12       35.41      5.38 o 
   9   7  11        5.64        1.82      1.71 o 
  10   7  11       35.25       41.98      3.94 o 
   0   8  11        2.93        0.26      2.40 o 
   1   8  11       48.73       41.06      6.05 o 
   2   8  11       24.10       22.37      2.88 o 
   3   8  11       10.52       11.68      2.23 o 
   4   8  11        5.15        1.69      2.36 o 
   5   8  11        0.08        1.99      1.91 o 
   6   8  11       10.71        8.78      2.65 o 
   7   8  11        3.32        1.36      1.01 o 
   8   8  11        0.03        0.15      1.20 o 
   9   8  11        0.44        0.13      2.64 o 
   1   9  11        3.44        3.25      2.16 o 
   2   9  11        3.15        4.14      2.03 o 
   3   9  11       38.96       35.67      2.88 o 
   4   9  11       31.00       31.38      3.69 o 
   5   9  11       17.83       13.18      2.67 o 
   6   9  11       17.72        9.02      1.74 o 
   7   9  11        5.11        6.64      2.64 o 
   8   9  11        1.01       -0.19      1.71 o 
   0  10  11        5.30       12.87      4.77 o 
   1  10  11        4.70        5.38      2.04 o 
   2  10  11       87.92      107.59      4.88 o 
   3  10  11        5.98        4.50      2.74 o 
   4  10  11       30.93       29.07      2.98 o 
   5  10  11        2.87        2.31      1.75 o 
   6  10  11        2.92        3.15      1.49 o 
   7  10  11        5.23        2.23      1.40 o 
   1  11  11        0.01        3.31      1.95 o 
   2  11  11        0.01       -0.15      1.78 o 
   3  11  11        4.17        3.94      1.84 o 
   4  11  11       16.23       14.67      2.25 o 
   5  11  11        3.88        2.19      1.58 o 
   0  12  11        0.92        2.08      2.64 o 
   1  12  11        6.50        2.91      1.93 o 
   2  12  11        0.30        0.27      1.87 o 
   0   0  12     1546.82     1776.37     34.29 o 
   1   0  12        5.70        9.52      2.90 o 
   2   0  12      125.35      143.68      6.23 o 
   3   0  12       62.70       70.51      4.09 o 
   4   0  12        3.26       -0.26      1.61 o 
   5   0  12        0.11        1.32      2.14 o 
   6   0  12       23.16       22.18      2.61 o 
   7   0  12       24.21       11.29      2.08 o 
   8   0  12        1.82        2.37      1.61 o 
   9   0  12       34.49       26.16      2.66 o 
  10   0  12       92.71      100.10      4.88 o 
  11   0  12        4.20        1.56      6.01 o 
   1   1  12        2.22        2.61      1.65 o 
   2   1  12       11.93       10.62      2.35 o 
   3   1  12       40.97       46.07      5.88 o 
   4   1  12       64.79       71.49      5.37 o 
   5   1  12        0.22        1.22      1.73 o 
   6   1  12       15.59       14.38      1.70 o 
   7   1  12        1.17        0.18      2.25 o 
   8   1  12        9.73        7.78      2.24 o 
   9   1  12        0.23       -0.56      1.00 o 
  10   1  12       11.22        4.79      0.73 o 
  11   1  12       11.57       16.35      5.51 o 
   0   2  12       35.15       34.00      3.22 o 
   1   2  12       12.20       12.87      3.31 o 
   2   2  12       35.21       31.85      4.09 o 
   3   2  12        6.75        4.53      1.58 o 
   4   2  12       26.40       22.75      3.42 o 
   5   2  12      118.25      116.43      3.84 o 
   6   2  12       46.01       42.42      5.93 o 
   7   2  12       35.75       40.11      5.55 o 
   8   2  12        2.73        2.04      0.94 o 
   9   2  12        5.92        3.16      1.30 o 
  10   2  12        0.42        1.71      2.36 o 
  11   2  12        0.72        8.65      3.63 o 
   1   3  12        5.07        4.46      1.60 o 
   2   3  12        1.93        1.71      1.58 o 
   3   3  12        8.99        9.13      2.33 o 
   4   3  12        0.67        0.99      1.58 o 
   5   3  12        7.04        6.74      2.64 o 
   6   3  12       16.99       18.80      4.05 o 
   7   3  12       17.70       15.30      5.59 o 
   8   3  12        0.97        1.04      0.92 o 
   9   3  12        0.02       -1.08      0.73 o 
  10   3  12        0.01       -0.50      2.37 o 
  11   3  12        4.51        2.47      4.07 o 
   0   4  12       84.03       95.60      4.14 o 
   1   4  12        1.40        3.62      1.58 o 
   2   4  12        8.97       10.21      1.74 o 
   3   4  12        0.99       -1.10      1.75 o 
   4   4  12      305.99      363.15      6.52 o 
   5   4  12      231.32      292.41      5.34 o 
   6   4  12        2.80        2.43      3.42 o 
   7   4  12       23.29       24.96      2.23 o 
   8   4  12        0.03        0.66      1.17 o 
   9   4  12        8.75        4.89      3.82 o 
  10   4  12        2.97        4.47      1.50 o 
   1   5  12      108.85      122.83      3.80 o 
   2   5  12       56.36       56.92      5.45 o 
   3   5  12       29.91       26.48      4.13 o 
   4   5  12      211.81      253.98      6.95 o 
   5   5  12        0.01        0.78      1.74 o 
   6   5  12      101.31      123.03      5.67 o 
   7   5  12       34.48       26.06      2.69 o 
   8   5  12       34.32       25.08      1.68 o 
   9   5  12        0.12        0.17      1.46 o 
  10   5  12       10.60        8.16      1.77 o 
   0   6  12        0.00       -0.53      2.66 o 
   1   6  12        4.15        5.01      2.49 o 
   2   6  12      115.04      137.52      4.04 o 
   3   6  12      101.09      118.30      3.65 o 
   4   6  12        9.85        9.93      1.89 o 
   5   6  12        0.85        1.30      1.59 o 
   6   6  12       11.26        6.34      1.98 o 
   7   6  12       13.06       11.63      1.46 o 
   8   6  12        3.98        2.70      1.00 o 
   9   6  12        9.12        6.04      2.06 o 
   1   7  12        3.88        2.46      2.03 o 
   2   7  12       33.99       31.82      2.52 o 
   3   7  12       21.63       20.96      2.39 o 
   4   7  12        1.91        2.47      1.85 o 
   5   7  12       10.76       12.77      2.90 o 
   6   7  12        3.20        3.00      2.37 o 
   7   7  12        3.27        1.07      1.20 o 
   8   7  12       50.48       44.98      4.52 o 
   9   7  12        0.23       -0.09      2.03 o 
   0   8  12      133.82      174.80      6.44 o 
   1   8  12        4.78        5.10      3.18 o 
   2   8  12      135.77      167.64      6.73 o 
   3   8  12       14.43       15.44      2.27 o 
   4   8  12       79.98       85.42      7.52 o 
   5   8  12       17.00       18.41      2.33 o 
   6   8  12        1.13        0.57      1.32 o 
   7   8  12        2.36        1.85      2.11 o 
   8   8  12        8.92        2.84      1.00 o 
   1   9  12        7.51        4.43      1.96 o 
   2   9  12       16.65       18.45      2.90 o 
   3   9  12       40.45       30.51      7.36 o 
   4   9  12       38.93       38.41      2.70 o 
   5   9  12        6.59        3.37      1.77 o 
   6   9  12       37.84       32.98      2.43 o 
   7   9  12        6.27        3.17      1.58 o 
   0  10  12        3.61        2.08      2.35 o 
   1  10  12        0.07        1.39      1.77 o 
   2  10  12        3.53        7.64      2.41 o 
   3  10  12        4.16        4.34      1.85 o 
   4  10  12        2.32        3.62      1.78 o 
   5  10  12        3.47        1.31      1.49 o 
   1  11  12        0.06        1.32      1.97 o 
   2  11  12        2.13        4.34      2.04 o 
   3  11  12        7.78        4.46      6.04 o 
   1   1  13      218.87      272.16     11.49 o 
   2   1  13       22.33       20.72      2.34 o 
   3   1  13        9.60        5.75      1.70 o 
   4   1  13       13.13        9.43      1.88 o 
   5   1  13        0.06        0.01      1.50 o 
   6   1  13       96.11       98.78      5.32 o 
   7   1  13        0.14        0.79      1.09 o 
   8   1  13      141.05      122.37      4.24 o 
   9   1  13       15.00        8.77      2.61 o 
  10   1  13        0.24        2.45      9.20 o 
   0   2  13      128.21      163.41      7.07 o 
   1   2  13      179.07      209.62      5.17 o 
   2   2  13       48.35       46.68      2.90 o 
   3   2  13      118.27      143.72      4.30 o 
   4   2  13       45.12       33.28      2.37 o 
   5   2  13      110.42      134.31      4.26 o 
   6   2  13       96.89      108.13      4.13 o 
   7   2  13        9.24        8.55      1.96 o 
   8   2  13       23.39       11.02      3.19 o 
   9   2  13       41.67       40.16      5.50 o 
  10   2  13        0.03        1.62      1.53 o 
   1   3  13       98.57       95.53      3.48 o 
   2   3  13       10.08       10.29      1.92 o 
   3   3  13       59.69       62.42      2.75 o 
   4   3  13        4.34        5.46      1.56 o 
   5   3  13        1.23        1.25      1.41 o 
   6   3  13        2.54        2.34      1.15 o 
   7   3  13       45.32       36.43      2.35 o 
   8   3  13        7.29        3.33      1.07 o 
   9   3  13       10.59        7.32      1.60 o 
  10   3  13        0.55        1.70      2.62 o 
   0   4  13       97.64      104.04      4.64 o 
   1   4  13        8.41       10.80      1.80 o 
   2   4  13       11.15       11.18      2.41 o 
   3   4  13       19.00       22.42      2.17 o 
   4   4  13        1.00        1.41      1.59 o 
   5   4  13       25.25       23.98      2.32 o 
   6   4  13        1.36        5.40      1.47 o 
   7   4  13       36.79       29.79      2.73 o 
   8   4  13        0.34        2.62      2.76 o 
   9   4  13        6.12        7.07      1.75 o 
   1   5  13       22.69       26.44      3.16 o 
   2   5  13       54.87       58.21      4.09 o 
   3   5  13        4.52        5.34      3.01 o 
   4   5  13       87.91      104.32      6.46 o 
   5   5  13        1.42       -2.00      1.76 o 
   6   5  13        0.66       -0.98      1.45 o 
   7   5  13       13.60       10.53      5.17 o 
   8   5  13       13.45        7.56      4.25 o 
   9   5  13        3.51        3.55      1.64 o 
   0   6  13        2.19        2.08      2.35 o 
   1   6  13       15.16       20.16      2.77 o 
   2   6  13       23.66       23.90      2.32 o 
   3   6  13        4.98        1.96      4.87 o 
   4   6  13        7.39        3.66      1.89 o 
   5   6  13      100.58      125.43     12.60 o 
   6   6  13        2.83        4.19      1.85 o 
   7   6  13        2.72        1.77      1.20 o 
   8   6  13        0.40       -0.29      1.17 o 
   1   7  13       33.77       36.31      2.90 o 
   2   7  13       18.00       23.17      2.71 o 
   3   7  13       26.34       24.26      2.34 o 
   4   7  13        8.53        8.34      2.12 o 
   5   7  13       50.34       59.59      9.59 o 
   6   7  13        7.08        5.73      2.37 o 
   7   7  13        0.98        1.90      1.23 o 
   8   7  13        4.97        0.79      2.51 o 
   0   8  13        0.19        1.05      2.64 o 
   1   8  13       29.98       30.92      9.13 o 
   2   8  13        1.39        3.81      3.28 o 
   3   8  13       11.01        9.97      2.14 o 
   4   8  13        7.50        5.47      3.53 o 
   5   8  13        0.64       -0.53      1.42 o 
   6   8  13        2.16        4.31      1.70 o 
   1   9  13        0.04        2.90      1.95 o 
   2   9  13        1.51        2.12      2.64 o 
   3   9  13        2.26        1.33      1.82 o 
   4   9  13        1.97       -0.19      1.78 o 
   5   9  13        4.79        3.69      1.76 o 
   0  10  13        1.96        0.26      2.66 o 
   1  10  13        1.93        3.03      2.04 o 
   2  10  13        0.36        0.79      4.60 o 
   3  10  13        6.57        7.21      2.53 o 
   0   0  14       85.60       92.14      6.86 o 
   1   0  14       49.76       52.22      4.93 o 
   2   0  14        4.62        4.19      2.66 o 
   3   0  14       74.01       83.61      5.04 o 
   4   0  14       27.45       21.86      2.87 o 
   5   0  14       49.33       53.17      4.27 o 
   6   0  14        0.06       -0.26      2.40 o 
   7   0  14      228.87      251.86      8.76 o 
   8   0  14       70.72       55.34      3.88 o 
   9   0  14       45.77       32.49      2.95 o 
   1   1  14       72.42       85.26      3.76 o 
   2   1  14        7.73        6.29      1.95 o 
   3   1  14       49.74       53.96      6.79 o 
   4   1  14        1.13        0.73      1.66 o 
   5   1  14       32.00       24.45      3.27 o 
   6   1  14        1.91       -1.70      1.96 o 
   7   1  14        0.01        0.89      1.52 o 
   8   1  14        7.23        3.35      1.46 o 
   9   1  14        1.41        0.82      1.36 o 
   0   2  14        2.95        2.37      2.35 o 
   1   2  14       25.61       23.35      2.33 o 
   2   2  14       13.24       13.83      2.04 o 
   3   2  14        5.10        4.28      1.96 o 
   4   2  14       28.45       24.19      3.53 o 
   5   2  14        3.20        3.34      1.40 o 
   6   2  14        4.40        2.92      1.40 o 
   7   2  14        3.88        2.38      1.57 o 
   8   2  14       50.72       30.12      1.97 o 
   9   2  14        6.41        6.72      2.43 o 
   1   3  14       23.66       21.49      3.84 o 
   2   3  14        1.39        3.23      1.90 o 
   3   3  14       32.84       38.25      4.06 o 
   4   3  14        1.32        2.70      1.77 o 
   5   3  14       61.55       67.17      3.48 o 
   6   3  14        2.45        3.69      2.37 o 
   7   3  14       13.25        6.16      2.35 o 
   8   3  14        6.54        2.79      2.23 o 
   9   3  14       11.88        6.76      1.89 o 
   0   4  14       12.71        8.18      2.87 o 
   1   4  14        3.61        5.56      2.39 o 
   2   4  14        0.51        1.08      1.66 o 
   3   4  14       30.63       31.65      2.46 o 
   4   4  14      137.02      163.20     13.88 o 
   5   4  14        1.52        1.24      1.63 o 
   6   4  14       12.09       10.32      1.67 o 
   7   4  14       90.18      113.48      7.54 o 
   8   4  14       18.47        9.32      3.60 o 
   1   5  14      158.06      208.71      6.58 o 
   2   5  14        5.41        8.50      3.67 o 
   3   5  14        2.29        2.01      1.83 o 
   4   5  14        3.98        5.56      1.96 o 
   5   5  14        2.11        0.12      1.56 o 
   6   5  14        5.18        2.01      1.38 o 
   7   5  14        0.50        2.10      1.42 o 
   8   5  14       10.35        4.98      1.85 o 
   0   6  14        0.00        3.43      2.64 o 
   1   6  14       25.37       28.06      2.73 o 
   2   6  14        3.77        6.11      3.82 o 
   3   6  14        2.61        4.26      1.91 o 
   4   6  14       79.20       85.35      3.37 o 
   5   6  14        8.57        6.49      1.91 o 
   6   6  14        4.30        4.55      1.65 o 
   7   6  14        0.00       -0.86      2.77 o 
   1   7  14       16.85       22.34      2.46 o 
   2   7  14        0.36       -2.18      1.70 o 
   3   7  14        6.31        6.63      2.00 o 
   4   7  14        2.40        2.36      1.61 o 
   5   7  14        3.84        6.01      3.93 o 
   6   7  14        3.66        2.63      3.82 o 
   0   8  14        0.05       -0.53      2.66 o 
   1   8  14       18.02       19.14      2.70 o 
   2   8  14       12.96       10.87      2.33 o 
   3   8  14       42.70       46.22      2.96 o 
   4   8  14        5.59        3.84      1.76 o 
   1   9  14       29.87       40.81      3.07 o 
   2   9  14        4.07        5.28      3.69 o 
   1   1  15       38.58       35.53      3.25 o 
   2   1  15        7.60        7.72      2.16 o 
   3   1  15        3.49        3.90      2.18 o 
   4   1  15        2.45        3.46      2.52 o 
   5   1  15        6.23        7.29      1.81 o 
   6   1  15        0.00        0.20      1.38 o 
   7   1  15        4.98        2.56      1.58 o 
   8   1  15        0.68       -0.11      1.28 o 
   0   2  15       53.74       54.12      5.01 o 
   1   2  15       13.38        9.73      2.16 o 
   2   2  15       25.56       27.35      2.77 o 
   3   2  15       15.30       15.84      2.54 o 
   4   2  15        0.14        0.49      1.72 o 
   5   2  15        6.89        4.55      1.94 o 
   6   2  15       10.88        5.45      1.98 o 
   7   2  15        4.35       -1.92      1.57 o 
   1   3  15        7.38        4.00      1.95 o 
   2   3  15       42.53       44.93      3.09 o 
   3   3  15        4.76        3.31      2.77 o 
   4   3  15       17.74       21.14      3.14 o 
   5   3  15       45.28       41.18      5.20 o 
   6   3  15       11.66        6.10      2.07 o 
   7   3  15        5.06        2.66      1.47 o 
   0   4  15       20.45       17.14      3.35 o 
   1   4  15        0.22       -0.52      1.87 o 
   2   4  15        0.60        4.06      2.49 o 
   3   4  15        8.75       12.57      2.41 o 
   4   4  15        1.95        3.54      1.73 o 
   5   4  15        2.49        2.72      2.08 o 
   6   4  15        9.25        2.81      2.10 o 
   7   4  15        0.04        0.79      1.13 o 
   1   5  15        6.23        6.61      2.04 o 
   2   5  15       10.27       11.72      2.31 o 
   3   5  15        1.92        4.86      1.95 o 
   4   5  15        0.03        2.89      3.28 o 
   5   5  15        6.29        5.74      1.60 o 
   6   5  15        1.63        2.34      1.70 o 
   0   6  15      111.48      149.96      5.96 o 
   1   6  15        0.63        0.31      2.13 o 
   2   6  15       18.78       20.14      3.27 o 
   3   6  15       28.34       37.73      5.26 o 
   4   6  15       21.41       17.69      2.03 o 
   5   6  15        0.11       -0.18      1.70 o 
   1   7  15       70.08       91.06      6.67 o 
   2   7  15       25.61       25.70      2.36 o 
   3   7  15       44.75       53.81      7.28 o 
   0   0  16       21.30       12.08      6.54 o 
   1   0  16       10.83       10.02      2.87 o 
   2   0  16       51.59       51.06      3.96 o 
   3   0  16       26.08       22.18      3.67 o 
   4   0  16        2.48        8.18      3.16 o 
   5   0  16       37.55       32.49      4.43 o 
   6   0  16        4.64        2.08      1.82 o 
   1   1  16       16.75       16.54      6.20 o 
   2   1  16        5.91        0.54      2.37 o 
   3   1  16        2.01        2.64      1.84 o 
   4   1  16        8.10        6.17      4.44 o 
   5   1  16        0.00        0.26      3.05 o 
   6   1  16        3.28        1.16      1.58 o 
   0   2  16        3.28        6.33      3.19 o 
   1   2  16        0.00        5.20      2.63 o 
   2   2  16        4.57        7.14      3.96 o 
   3   2  16        6.70        4.10      2.91 o 
   4   2  16        1.27        2.28      1.57 o 
   5   2  16       16.38        8.79      1.84 o 
   1   3  16       29.87       32.34      4.97 o 
   2   3  16        3.19       -2.17      1.89 o 
   3   3  16       16.76       14.26      2.75 o 
   4   3  16       13.24       12.38      1.92 o 
   5   3  16        0.75        1.44      1.58 o 
   0   4  16        4.45        3.93      3.16 o 
   1   4  16        0.85        3.95      2.04 o 
   2   4  16       80.43      108.10      4.46 o 
   3   4  16        3.20        2.15      1.77 o 
   4   4  16        9.14        7.53      2.34 o 
   1   5  16        4.86        2.63      2.11 o 
   2   5  16       17.45       15.79      4.85 o 
   3   5  16        0.02        1.81      1.94 o 
   0   6  16       28.88       33.23      3.75 o 
   1   1  17        0.55        4.09      2.10 o 
   2   1  17       36.42       36.66      3.25 o 
   0   2  17       49.97       70.24      4.62 o 
   1   2  17        0.94        2.03      2.23 o 
   2   2  17       23.14       30.77      2.46 o 
                                                 
